# Supplementary material for: Sympathetic axonal sprouting induces changes in macrophage populations and protects against pancreatic cancer
Source: Nat Commun. 2022 Apr 13;13:1985. doi: 10.1038/s41467-022-29659-w (PMC9007988; doi:10.1038/s41467-022-29659-w)
Supplement: Supplementary file 4 — Supplementary Data 1 [file 41467_2022_29659_MOESM4_ESM.xlsx]

## Sheet: Feuil1
* All p values were calculated using the Mann Whitney U test.
KIC TH		control					Asymptomatique					NF					ADM					PanIN					PDAC
		mean	Stdev	Z-score	p	Significant	mean	Stdev	Z-score	Significant	p *	mean	Stdev	Z-score	Significant	p*	mean	Stdev	Z-score	Significant	p*	mean	Stdev	Z-score	Significant	p*	mean	Stdev	Z-score	Significant	p*
	Axon Density (nm/µm3)	0.560	0.237				0.461	0.067	-0.415	ns	>0.9999	2.879	0.803	9.790	**	0.0012	3.1478	0.675	10.925	***	0.0005	1.892	0.730	5.624	*	0.0222	1.068	0.264	2.147	ns	0.5666
	Branching (branch points / mm )	10.301	2.412				9.110	2.728	-0.494	ns	>0.9999	22.607	3.879	5.102	**	0.0022	21.624	3.398	4.694	**	0.0059	18.165	2.949	3.260	*	0.0362	12.592	2.626	0.950	ns	>0.9999
	Branch length (µm)	49.307	10.418				52.267	11.481	0.284	ns	>0.9999	23.328	2.703	-2.494	***	0.0009	25.819	3.624	-2.254	**	0.0068	28.537	5.608	-1.994	*	0.0264	39.987	7.645	-0.895	ns	>0.9999
	straightness (mean)	0.800	0.029				0.796	0.040	-0.125	ns	>0.9999	0.817	0.026	0.621	ns	>0.9999	0.793	0.028	-0.231	ns	>0.9999	0.819	0.026	0.682	ns	>0.9999	0.796	0.025	-0.132	ns	>0.9999
	Branching pattern	7.933	4.340				7.154	3.725	-0.180	ns	>0.9999	11.942	7.015	0.924	ns	>0.9999	16.510	8.730	1.976	ns	0.1693	15.465	7.205	1.735	ns	0.3691	7.612	3.785	-0.074	ns	>0.9999
	% of contacts axones with BV	0.493	0.041				0.517	0.019	0.586	ns	>0.9999	0.246	0.120	-5.966	*	0.0189	0.214	0.072	-6.726	**	0.0096	0.238	0.091	-6.147	*	0.0264	0.230	0.047	-6.329	*	0.0204
	contact size (µm2)	1308.00	414.000				921.000	220.000	-0.920	ns	>0.9999	295.000	39.700	-2.420	***	0.0008	308.000	83.000	-2.399	**	0.0013	373.000	95.140	-2.240	*	0.0197	378.143	81.430	-2.230	*	0.0242
	contact fragmentation (contacts/µm2)	1.544E-03	4.671E-04				2.061E-03	5.225E-04	1.108	ns	>0.9999	6.491E-03	9.383E-04	10.590	**	0.0011	0.006	0.002	10.009	**	0.0051	0.005	0.001	8.408	*	0.0121	5.407E-03	0.002	8.270	*	0.0121
	Contact density (contacts/µm3)	7.495E-06	4.031E-06				7.360E-06	2.729E-06	-0.033	ns	>0.9999	4.545E-05	5.397E-06	9.415	***	0.0004	4.559E-05	1.211E-05	9.450	***	0.0006	3.283E-05	1.107E-05	6.286	*	0.0121	2.180E-05	4.820E-06	3.548	ns	0.4054
	BV Density	0.135	0.031				0.125	0.042	-0.344	ns	>0.9999	0.114	0.011	-0.686	ns	>0.9999	0.111	0.038	-0.774	ns	0.8128	0.107	0.030	-0.897	ns	0.5591	0.090	0.035	-1.437	ns	0.0846
	% of contact BV with axones	6.258	3.701				2.943	0.650	-0.896	ns	>0.9999	8.114	1.766	0.502	ns	0.4547	9.414	2.281	0.853	ns	0.0959	9.258	4.312	0.811	ns	0.4562	9.069	3.295	0.760	ns	0.2352
	Comtact/BV (contacts/µm3)	5.932E-05	3.402E-05				5.986E-05	1.200E-05	0.016	ns	>0.9999	3.998E-04	4.160E-05	10.011	***	0.0010	4.403E-04	1.563E-05	11.200	**	0.0014	3.302E-04	1.623E-04	7.964	*	0.0286	0.000261826	9.344E-05	5.953	ns	0.0909
KPC TH		control					Asymptomatique					NF					ADM					PanIN					PDAC
		mean	Stdev	Z-score	p	Significant	mean	Stdev	Z-score	Significant	p*	mean	Stdev	Z-score	Significant	p*	mean	Stdev	Z-score	Significant	p*	mean	Stdev	Z-score	Significant	p*	mean	Stdev	Z-score	Significant	p*
	Axon Density (nm/µm3)	0.781	0.076				0.778	0.270	-0.114	ns	>0.9999	2.685	0.413	23.630	**	0.0016	3.948	2.856	41.625	***	0.0007	2.167	0.661	18.215	**	0.0122	1.779	0.658	13.113	ns	0.0765
	Branching (branch points / mm )	10.012	1.551				11.270	1.871	0.738	ns	>0.9999	18.554	3.551	5.088	**	0.0079	19.988	4.667	6.430	***	0.0003	17.135	3.518	4.592	**	0.0022	16.025	3.008	3.876	**	0.0048
	Branch length (µm)	43.995	6.612				42.107	6.963	-0.202	ns	>0.9999	28.875	5.888	-2.094	*	0.0130	27.400	5.981	-2.510	**	0.0025	31.707	6.251	-1.858	*	0.0162	33.860	5.904	-1.533	ns	0.0723
	straightness (mean)	0.794	0.032				0.769	0.034	-0.615	ns	0.7813	0.793	0.032	0.170	ns	>0.9999	0.802	0.046	0.263	ns	>0.9999	0.809	0.025	0.471	ns	>0.9999	0.815	0.020	0.643	ns	0.9265
	Branching pattern	8.522	6.249				9.056	5.790	0.578	ns	>0.9999	9.755	6.216	0.752	ns	>0.9999	11.698	3.018	0.508	ns	>0.9999	16.072	4.783	1.208	ns	0.0894	21.682	7.671	2.106	**	0.0031
	% of contacts axones with BV	49.450	5.965				42.470	12.735	-1.149	ns	>0.9999	19.700	2.179	-5.819	**	0.0066	25.500	7.784	-4.015	ns	0.0689	21.086	6.968	-4.755	**	0.0054	16.625	5.585	-5.503	****	<0.0001
	contact size (µm2)	1226.000	460.167				913.700	512.038	-0.550	ns	>0.9999	353.667	139.951	-2.063	**	0.0027	403.000	94.491	-1.788	*	0.0101	369.429	133.057	-1.861	**	0.0013	410.500	110.250	-1.772	**	0.0031
	contact fragmentation (contacts/µm2)	0.002	0.001				2.606E-03	1.378E-03	1.143	ns	>0.9999	6.037E-03	2.143E-03	5.685	**	0.0039	5.000E-05	1.000E-03	4.367	**	0.0075	6.074E-03	3.006E-03	5.902	**	0.0017	5.117E-03	1.146E-03	4.626	**	0.0021
	Contact density (contacts/µm3)	1.083E-05	2.638E-06				1.138E-05	3.929E-06	0.090	ns	>0.9999	4.539E-05	1.522E-05	12.769	**	0.0032	5.942E-05	3.208E-05	18.417	***	0.0005	3.534E-05	1.909E-05	9.292	**	0.0078	2.740E-05	9.799E-06	6.281	ns	0.0809
	BV Density	0.116	0.019				0.129	0.052	0.829	ns	>0.9999	0.103	0.016	-0.583	ns	>0.9999	0.166	0.063	2.668	ns	0.5504	0.120	0.029	0.209	ns	>0.9999	0.101	0.032	-0.795	ns	>0.9999
	% of contact BV with axones	7.694	3.075				4.841	1.862	-1.843	ns	0.4749	13.723	5.624	3.894	ns	0.2762	11.554	4.952	1.255	ns	0.9621	9.731	5.478	0.663	ns	>0.9999	12.484	5.067	1.558	ns	0.2629
	Comtact/BV (contacts/µm3)	9.946E-05	4.426E-05				1.534E-04	2.422E-04	1.081	ns	>0.9999	4.601E-04	2.076E-04	7.839	**	0.0039	3.489E-04	6.179E-05	5.635	**	0.0116	2.908E-04	9.654E-05	4.323	*	0.0273	2.899E-04	1.250E-04	4.302	ns	0.0575
