# Supplementary material for: Sympathetic axonal sprouting induces changes in macrophage populations and protects against pancreatic cancer
Source: Nat Commun. 2022 Apr 13;13:1985. doi: 10.1038/s41467-022-29659-w (PMC9007988; doi:10.1038/s41467-022-29659-w)
Supplement: Supplementary file 5 — Supplementary Data 2 [file 41467_2022_29659_MOESM5_ESM.xlsx]

## Sheet: Counts PanCK segment
	C22N4-60HDA | P4 | PANCK	C22N4-60HDA | P3 | PANCK	C22N4-60HDA | P9 | PANCK	C22N4-60HDA | P8 | PANCK	C22N4-60HDA | P7 | PANCK	C22N4-60HDA | P6 | PANCK	C22N4-60HDA | P5 | PANCK	C22N4-60HDA | P2 | PANCK	C22N4-60HDA | P10 | PANCK	C22N4-60HDA | P1 | PANCK	C18N8-60HDAbis | P3 | PANCK	C18N8-60HDAbis | P4 | PANCK	C18N8-60HDAbis | P5 | PANCK	C18N8-60HDAbis | P6 | PANCK	C18N8-60HDAbis | P7 | PANCK	C18N8-60HDAbis | P8 | PANCK	C18N8-60HDAbis | P9 | PANCK	C18N8-60HDAbis | P2 | PANCK	C18N8-60HDAbis | P10 | PANCK	C18N8-60HDAbis | P1 | PANCK	C16N9-6OHDA | P1 | PanCK	C16N9-6OHDA | P9 | PanCK	C16N9-6OHDA | P8 | PanCK	C16N9-6OHDA | P7 | PanCK	C16N9-6OHDA | P6 | PanCK	C16N9-6OHDA | P5 | PanCK	C16N9-6OHDA | P4 | PanCK	C16N9-6OHDA | P3 | PanCK	C16N9-6OHDA | P2 | PanCK	C16N9-6OHDA | P10 | PanCK	C22N4-M-60HDA | P4 | PANCK	C22N4-M-60HDA | P9 | PANCK	C22N4-M-60HDA | P8 | PANCK	C22N4-M-60HDA | P7 | PANCK	C22N4-M-60HDA | P6 | PANCK	C22N4-M-60HDA | P5 | PANCK	C22N4-M-60HDA | P3 | PANCK	C22N4-M-60HDA | P2 | PANCK	C22N4-M-60HDA | P10 | PANCK	C22N4-M-60HDA | P1 | PANCK	C16N4-AA | P4 | PanCK	C16N4-AA | P5 | PanCK	C16N4-AA | P6 | PanCK	C16N4-AA | P7 | PanCK	C16N4-AA | P8 | PanCK	C16N4-AA | P9 | PanCK	C16N4-AA | P3 | PanCK	C16N4-AA | P2 | PanCK	C16N4-AA | P10 | PanCK
CD45	1.78171	3.29233	2.99599	3.96332	4.00151	6.37953	2.72442	4.39515	4.91998	3.97261	3.48584	2.66212	5.09709	2.05653	4.61098	3.38991	4.85772	1.71754	3.08181	2.67635	2.03563	6.68083	7.13409	4.51004	6.00424	10.2748	4.40723	3.34394	3.9889	7.47032	1.7451	3.28402	2.25142	1.3687	2.85011	2.23753	1.55074	2.68507	5.94704	4.73268	9.32394	7.8046	2.69186	2.77217	3.51457	5.92042	8.79057	6.97946	4.35811
CD19	1.21044	0.877548	0.736968	0.565167	1.04578	1.45794	1.93387	1.52968	0.450891	0.996587	0.470797	0.941737	0.44244	0.318101	0.778801	1.10695	0.492286	0.709243	0.60411	0.481958	0.132455	1.04649	0.815543	0.485599	0.6209	0.56498	0.917661	0.227504	0.471909	0.59825	0.46624	1.07237	1.04151	0.987969	0.279205	1.40285	0.746143	1.26718	1.56522	1.34941	0.913861	0.56402	1.6781	0.724185	0.413157	0.322212	0.248571	0.690011	0.657854
CD8a	1.1206	1.35708	0.838866	0.524031	0.855583	1.23392	1.58216	2.62269	0.9483	1.47374	0.67961	1.03698	0.965092	0.809517	1.04051	2.11276	1.56599	0.987249	0.832412	1.04358	0.522327	0.654712	0.986326	1.14219	0.761966	1.81538	0.753905	0.762689	1.34401	1.27788	0.44494	0.837314	0.721087	0.606108	0.26645	0.920396	0.53854	0.857441	1.69459	1.46094	1.07933	1.07651	1.83022	0.518326	1.57713	2.15244	1.03161	0.909439	1.18704
CTLA4	8.45169	6.33229	4.4883	3.49057	6.13596	5.88708	8.59961	11.3147	4.52177	7.4734	6.64376	7.09935	2.9113	6.02704	8.39559	16.2724	7.55833	3.29749	5.05689	2.77364	2.4906	8.21215	6.75386	6.02826	4.79348	7.02618	9.44928	5.97461	7.18332	4.95499	6.70152	11.3215	3.66249	4.49532	3.83075	5.75701	5.3963	9.05278	11.2856	20.7088	5.01191	1.47399	6.57826	5.50027	5.53363	7.8943	2.2362	2.38139	3.48129
Ki-67	3.32739	3.87106	2.43185	2.85958	5.19177	5.7849	6.60871	7.08447	3.45811	4.2463	6.60226	3.54329	3.23207	3.65403	9.52327	11.321	3.83074	3.95131	4.43924	2.73388	1.24161	5.47576	5.35334	4.805	4.6448	4.81458	3.12801	2.96668	2.68097	3.82357	1.72765	5.36446	3.38257	2.27499	3.10378	2.3392	2.46893	1.23544	5.82662	2.39203	4.59476	1.74164	2.66494	2.41512	2.60262	5.37279	3.11377	2.68028	3.73164
Rt IgG2a	0.595579	0.47497	0.374438	0.38159	0.543146	0.352495	0.517891	0.389423	0.528021	0.677314	0.408174	0.458337	0.266602	0.335438	0.821248	0.233456	0.346078	0.461177	0.71421	0.313388	0.332384	0.287742	0.524856	0.567462	0.403096	0.5251	0.575699	0.728009	0.394738	0.625525	0.409709	0.719613	0.516836	0.223246	0.294423	0.462283	0.161724	0.514979	0.42407	0.292481	0.216083	0.198254	0.758385	0.763655	0.29045	0.679546	0.296323	0.468179	0.427762
CD3e	2.28185	2.45877	1.45371	1.07962	1.5954	1.76067	2.21268	3.93722	1.2886	2.75491	2.00032	2.27202	1.90894	1.2317	3.79961	5.65775	1.90616	1.3123	2.1678	1.04038	0.360517	1.76388	1.89094	1.98086	1.56497	2.17851	1.24885	2.36888	2.14075	1.7301	1.71504	1.86853	1.37589	1.31159	2.91896	1.93511	0.818116	0.683849	2.49386	1.10968	2.56196	1.89273	3.06321	4.83705	5.27923	2.99429	1.7375	1.11018	2.29918
Rt IgG2b	0.0610744	0.0404807	0.0307177	0.0722411	0.167093	0.192784	0.347614	0.130914	0.0707176	0.183908	0.068071	0.20022	0.087347	0.113608	0.430505	0.237204	0.175817	0.0659231	0.14293	0.0783952	0.103871	0.0530024	0.101979	0.0581911	0.14881	0.432487	0.225791	0.856582	0.154818	0.117287	0.107387	0.134724	0.0564437	0.0975229	0.771694	0.121166	0.0534558	0.206119	0.254599	0.14633	0.054054	0.0671454	0.256853	0.250197	0.380641	0.345227	0.134775	0.0780779	0.141392
PanCk	2.52777	1.41823	1.97766	1.26846	3.84205	2.21639	9.39769	6.16044	1.27418	4.44933	5.42885	3.80652	1.84512	1.85722	5.82017	12.1502	5.55678	3.85146	9.47714	3.70772	1.14371	4.68759	3.0412	3.30855	2.9447	3.20304	1.80086	2.73277	1.11131	3.5221	2.72213	5.91951	4.43543	6.59226	17.9314	6.14285	2.10096	1.91146	5.82391	2.71402	4.06032	0.731781	0.839791	3.1711	4.50279	4.13869	2.74967	2.2808	2.91084
GZMB	3.41698	2.249	2.93171	2.05058	3.71189	3.72746	5.81541	3.08257	2.5914	2.13633	5.34105	2.49281	3.39044	3.54145	4.5717	6.27393	2.15905	2.49047	1.86912	4.10074	4.05183	2.8647	3.02055	3.44717	3.10168	7.09939	7.86855	11.2949	10.6446	2.91147	1.96617	3.79872	2.25291	1.21419	5.36909	2.57342	1.77655	3.09477	7.80978	5.81163	7.74942	4.94732	7.27889	8.61214	6.6905	9.45721	6.89324	4.99174	6.21928
PD-L1	2.00279	1.25583	1.73052	1.76155	2.03722	2.14783	2.48444	1.61802	1.43737	1.25406	2.07273	1.9373	1.43026	2.18127	2.24296	5.23748	1.85663	1.86395	1.39891	1.36406	0.222234	1.93522	2.08652	1.51681	1.33466	1.57988	0.769831	0.48675	0.791773	2.13297	2.15803	2.05562	1.70143	0.798444	2.58465	1.26257	1.52517	1.68113	3.23018	1.90959	3.4682	2.70731	3.20553	2.42086	1.98316	3.97703	1.3191	2.16517	2.1722
CD4	0.556057	0.543893	0.522055	0.613877	0.0750361	1.17015	0.421985	0.300322	0.407208	0.703153	0.512727	0.648713	0.926195	0.345285	0.253606	0.720928	1.06871	0.331032	0.478482	0.19683	0.0996851	0.716395	0.742779	0.353204	0.240862	0.803161	0.69063	0.436674	0.355158	0.675363	0.379562	0.793647	0.482131	0.402149	0.454598	0.428267	0.451441	0.690015	1.42052	0.857263	0.904773	1.17342	0.195162	0.193979	0.672696	0.26231	1.94008	1.47025	0.358221
F4/80	4.8506	8.95306	7.06654	7.25428	8.77087	15.2672	3.27911	7.4877	10.7014	6.25437	7.48959	12.3114	11.6532	4.36859	12.0325	14.366	11.1552	3.72832	9.55321	5.40103	3.22427	15.3538	11.3576	4.83409	8.37719	12.7979	6.63164	9.0482	6.94032	16.3832	3.04144	4.11694	2.5662	4.50655	4.88889	7.04405	2.3296	3.07325	11.9555	4.81501	18.0088	11.5543	5.67919	5.40786	5.24848	7.63321	16.1038	15.7361	6.60197
Histone H3	126.647	49.5766	102.302	72.9055	186.947	156.89	208.315	94.5713	88.1692	72.8051	191.191	84.9345	56.646	113.835	105.368	137.256	53.8293	131.294	89.4724	134.761	51.6956	155.426	136.861	106.649	102.355	113.598	97.4838	114.193	103.301	128.898	112.574	224.624	157.092	130.367	172.662	155.918	122.448	92.3566	226.901	183.564	239.353	37.181	77.8876	63.0841	73.0614	122.387	131.68	146.853	125.861
S6	34.4349	24.7871	13.0507	10.5846	18.4492	19.0602	38.0406	62.0626	10.9305	33.4417	14.7386	11.9056	7.84243	5.07792	22.0389	34.2165	15.8955	6.42898	13.1716	5.89178	9.87991	13.4282	15.384	14.9022	15.1602	15.6571	18.3601	20.9634	16.9889	11.3884	11.3332	25.6778	10.5357	7.75758	18.2333	11.8332	8.30092	18.1648	22.6271	32.3377	13.2996	8.18508	13.8289	12.4142	13.4904	17.5348	9.04376	9.39569	10.4674
MHC II	0.25142	0.444447	0.28452	0.371736	0.515893	0.595215	0.11925	0.171787	0.698783	0.214513	0.319987	0.240645	0.279953	0.117412	0.172474	1.22574	0.545112	0.123956	0.0708221	0.221112	0.114042	0.364406	0.17492	0.299438	0.0510493	0.324295	0.395049	0.227504	0.270872	0.117287	0.344181	0.2159	0.339198	0.468851	0.309166	0.485432	0.202853	0.102132	0.319151	0.963016	0.508193	0.138788	0.256853	0.601422	0.147556	0.356788	0.177394	0.146811	0.134137
CD11b	34.2246	16.1161	28.5659	47.2242	29.1092	64.4911	39.1704	14.9543	45.1484	15.6677	39.9263	35.0954	43.5383	35.4198	49.1221	28.9385	24.5135	28.9854	26.2372	42.2128	27.5328	61.4888	80.707	87.6166	96.8655	128.255	76.0775	67.8128	54.963	113.348	75.3732	65.7881	48.4514	33.1635	90.0805	54.3014	28.9981	43.4218	173.887	81.2236	170.478	255.37	217.857	80.5738	116.296	60.1673	156.994	122.782	52.8796
Fibronectin	19.0004	10.3374	13.9084	23.57	25.0334	25.4593	24.8177	14.7692	13.3207	14.3876	39.5279	19.6717	20.1456	31.9661	21.3279	19.6152	11.1402	25.7707	12.0021	27.5965	9.84841	22.3979	31.7635	22.4301	33.1019	75.6145	46.852	55.5084	28.0703	22.0926	29.5064	19.182	17.9058	28.5014	37.5884	32.3847	15.4567	18.3838	48.3145	25.686	31.3885	79.2491	110.89	80.6205	95.5556	87.498	18.1589	25.4105	20.0355
PD-1	0.18854	0.204887	0.108374	0.318589	0.368446	0.382587	0.255501	0.0527953	0.214756	0.197778	0.30158	0.544385	0.271418	0.113608	0.501649	0.713019	0.704657	0.0730159	0.237462	0.0868299	0.210291	0.260255	0.26984	0.307953	0.218754	0.199331	0.546345	0.230296	0.249741	0.474905	0.0832573	0.470964	0.219238	0.227278	0.299149	0.0941265	0.179234	0.228295	0.281992	0.486223	0.239479	0.403669	0.256853	0.777448	0.147556	0.69182	0.149276	0.345914	0.141392
CD11c	2.35287	2.15257	2.033	2.5333	3.30112	2.85651	3.71992	3.26862	1.94737	2.13354	9.19241	3.36902	2.00136	1.67874	5.54854	7.44829	1.13662	3.61658	3.84522	2.48124	0.690419	4.02231	2.92133	3.90875	3.3319	3.87987	2.73332	3.24043	1.63988	3.00701	3.15255	6.8973	4.72856	3.6311	6.35435	4.25114	4.38195	1.73966	3.13372	1.23504	4.56221	1.48827	4.03264	4.29953	5.17842	6.69546	2.7016	2.88306	4.96729
Rb IgG	0.556147	0.636079	0.671322	0.690723	0.6847	0.746089	0.791349	0.717083	0.625048	0.575633	0.681072	0.735442	0.712977	0.717652	0.527105	0.749202	0.740415	0.659581	0.429018	0.705932	0.714059	0.698597	0.650036	0.58288	0.722702	0.82188	0.706727	0.893702	0.72687	0.57592	0.701241	0.384894	0.62198	0.716435	0.314951	0.692321	0.701607	0.721799	0.764203	0.732041	0.703076	0.706922	0.270421	0.40845	0.776754	0.726927	0.728173	0.664016	0.713755
GAPDH	49.9204	21.7546	21.9439	23.8922	41.5256	32.1528	71.443	33.6799	24.7684	38.9201	43.2312	34.4628	24.0553	43.5464	42.0406	44.2786	19.7554	37.3288	28.2021	42.4148	11.9372	41.6001	47.5714	32.8822	35.107	38.1479	27.9613	33.6159	26.058	37.0995	42.1734	98.0103	70.0892	53.5099	93.2503	47.3296	33.5775	24.5819	83.2741	38.4501	37.5262	18.5575	46.3172	60.1152	78.6212	75.0794	28.8015	42.6974	23.6558
CD31	7.32175	6.3852	28.7422	22.1982	34.133	26.1985	5.31567	8.5903	32.7859	8.76873	8.84371	4.92207	2.47483	3.17487	7.17507	11.4731	4.91336	3.28312	3.32701	3.56476	3.89233	10.4716	10.4453	7.05163	10.648	21.7936	11.9154	10.3096	11.6101	9.81224	2.14773	4.77147	3.64531	3.90091	3.21539	4.94761	2.97839	3.5705	9.09625	3.96065	10.4754	6.4232	10.2149	14.8033	21.0938	5.19492	4.46502	9.63662	6.79661
FOXP3	0.237416	0.115704	0.208967	0.0702062	0.162386	0.421546	0.281519	0.447218	0.202128	0.139611	0.142412	0.0776158	0.0677205	0.113608	0.166886	0.237204	0.175817	0.06533	0.149513	0.0776899	0.103871	0.0573514	0.099106	0.0565519	0.0482059	0.281414	0.171406	0.216754	0.123357	0.117287	0.080175	0.0502926	0.0421409	0.145622	0.576148	0.0904629	0.0534558	0.102132	0.0841028	0.15307	0.113087	0.0646596	0.247344	0.186797	0.142094	0.345227	0.0845894	0.0408369	0.141392
CD14	22.9546	12.6392	26.404	22.725	47.8759	67.1331	68.6497	23.3785	27.6183	14.5462	8.88705	15.2138	14.8832	15.5206	11.0693	38.7462	10.7913	14.2588	33.7696	28.4898	17.2325	158.545	143.28	159.75	134.89	49.7133	60.8068	127.532	66.7347	128.111	101.709	30.7112	18.3686	67.5164	81.4411	99.8807	42.9371	18.8771	33.7355	21.2428	89.0559	26.9877	39.413	24.0042	29.9458	22.8983	94.3864	68.6541	124.134
BatF3	6.28967	3.71078	2.48925	1.98188	3.5262	4.14974	7.4825	5.3526	1.97295	2.3361	3.87488	1.60521	1.54061	2.23209	2.24344	5.64158	1.27265	2.19981	1.82362	1.6927	2.58739	6.2269	4.99282	5.69801	4.18715	5.34654	7.88734	7.25386	4.54772	5.14199	3.09939	5.18453	2.91876	2.42377	5.87749	3.10853	2.2235	5.46197	5.83044	6.46272	8.54126	3.61053	4.51528	3.61058	4.27235	6.42582	4.70899	4.17631	6.58134
CD34	14.9965	9.18865	13.1441	10.2387	26.3972	22.5809	12.8137	5.94389	12.3887	6.62477	17.0734	6.19259	2.83333	10.0591	7.79417	4.15435	3.07922	6.51172	2.14542	5.69388	19.4685	9.05659	10.5255	16.5999	23.9566	88.4208	56.5955	82.0683	75.404	10.2735	3.8074	3.76034	3.61922	2.72201	2.61962	4.84438	7.94001	12.5752	11.6703	16.8632	59.3083	14.8956	29.9899	20.7613	23.5456	6.71806	36.2055	59.4304	47.2533
CD163	20.2304	8.09258	11.029	14.4321	7.43283	19.1804	40.2223	21.3775	6.22397	3.99187	16.4731	18.4701	7.48486	4.74074	10.3519	14.7137	5.94865	24.3381	11.9855	8.55928	17.6307	28.4545	20.1165	70.6298	46.2579	60.1005	47.2756	28.3183	35.6724	25.3641	21.7845	27.0946	19.6677	4.09315	6.07292	31.1486	11.3537	14.5002	77.6609	28.1648	100.45	61.7179	1.73809	0.437543	0.166416	0.345227	70.1765	19.2024	26.1765
CD28	0.410808	0.14223	0.177101	0.069417	0.481682	0.0926239	0.389696	1.14531	0.372704	0.128714	0.121423	0.194228	0.169465	0.142147	0.166886	0.237204	0.659951	0.06533	0.191216	0.0776899	0.0912384	0.226827	0.293976	0.223665	0.381312	0.172966	0.179907	0.399673	0.433418	0.117287	0.208345	0.130692	0.0273772	0.0946041	0.374299	0.11754	0.192437	0.275751	0.378455	0.522039	0.867779	0.588092	0.321377	0.193979	0.147556	0.431953	0.793346	0.626729	0.141392
Ly6G/Ly6C	1.63263	2.99793	1.84049	1.36512	2.5414	2.04362	2.83044	3.14096	1.78411	2.66335	0.948745	1.57037	2.42892	0.835846	3.22306	4.36296	2.26369	1.06016	2.68167	1.00859	2.19785	4.56945	6.36085	5.68582	4.98387	9.61524	7.17426	5.18418	4.61799	4.86801	1.37824	4.32274	2.43485	2.22514	4.12675	2.59182	1.04097	2.7623	5.82317	6.11848	5.9691	2.59355	3.54328	2.14074	2.30694	4.7624	6.79129	5.5248	1.68262
OX40L	1.15565	1.259	0.54069	0.349685	0.808815	0.848342	0.9178	2.62031	0.422964	1.16857	0.448999	0.969586	0.725119	0.506857	2.08476	2.11656	2.03944	0.248475	0.538727	0.590968	0.372752	1.35038	0.658173	1.02427	1.04773	0.824423	1.72165	1.36071	0.442679	0.561196	0.59432	1.02522	0.468573	0.134933	1.06772	0.419114	0.254141	0.679783	1.43944	0.827315	0.203738	0.0599134	0.229189	0.173086	1.05331	0.308045	0.304794	0.735721	0.403324
GITR	0.295003	0.224879	0.197831	0.348941	0.269032	0.258664	0.870622	0.627756	0.13095	0.226121	0.176483	0.156128	0.0677205	0.114264	0.50355	1.19287	0.353664	0.284858	0.061761	0.20325	0.0961706	0.443411	0.182437	0.0624613	0.372702	0.227896	0.499711	0.210639	0.123357	0.117287	0.167476	0.315166	0.220069	0.152093	0.300876	0.0944832	0.186466	0.267195	0.366713	0.252921	0.326999	0.135066	0.256853	0.193979	0.593634	0.694442	0.186359	0.134952	0.123302
B7-H3	0.974259	1.4014	1.0554	1.15239	1.02518	1.14338	1.04268	1.2252	0.961781	0.845483	0.483373	0.758274	0.926242	0.22198	0.978245	1.39043	1.03059	0.601869	0.869956	0.238579	0.642124	2.07588	1.7519	1.04727	1.50138	1.7651	0.889742	0.843853	1.37265	1.1601	0.73205	1.17352	0.619914	0.221603	0.299149	0.275329	0.383036	0.522732	0.774819	0.74221	0.82251	0.131196	2.00748	0.947545	1.15325	2.36091	0.82032	1.22767	1.15787
VISTA	4.5782	1.71205	4.78127	5.48426	4.30812	5.93701	2.93217	2.39487	5.12718	2.53798	6.75419	4.62817	8.46703	5.02612	6.90171	3.42201	4.05825	5.1191	3.51465	8.11679	2.63579	6.70604	10.4198	8.11289	11.0839	19.8089	10.0001	8.79709	8.6455	8.22008	1.92177	1.60733	1.89395	1.45438	2.8771	1.62627	1.16352	2.48977	6.00431	2.90386	22.5262	22.3439	10.3753	6.52964	8.23102	5.31243	17.3032	19.4688	7.38607
LAG3	0.663737	1.01292	0.908019	0.847901	1.01691	0.963754	0.705182	0.991832	0.353903	0.928883	0.54538	0.891696	0.842847	0.326298	1.11842	1.58966	1.00994	0.396129	0.85886	0.706609	0.103871	1.07746	1.06394	0.860066	0.948765	1.82308	1.44054	1.13853	0.493866	0.821738	0.239127	0.550003	0.41896	0.579101	0.2864	0.359749	0.162065	0.103213	1.10491	0.439646	1.08269	0.707121	0.245906	1.6714	1.27141	4.29669	1.07981	1.52479	1.71466
Tim-3	0.626437	1.70371	0.504112	0.237111	0.274218	0.593214	0.713093	5.17406	0.637777	2.74099	0.721005	1.02835	0.552153	0.231572	1.70086	3.14279	3.40457	0.543087	0.925166	0.553572	0.312257	1.01691	1.00415	0.525239	0.447724	0.690626	0.540839	1.13988	0.370836	1.05777	0.339415	0.958097	0.401402	0.462359	3.65863	0.478711	0.190447	0.363866	0.399511	0.516642	1.14507	0.752763	0.785336	1.58159	3.15811	5.62956	0.793074	1.01078	0.335824
[truncated: 39 more columns]

## Sheet: Counts CD45 segment
	C22N4-60HDA | P4 | CD45	C22N4-60HDA | P3 | CD45	C22N4-60HDA | P9 | CD45	C22N4-60HDA | P8 | CD45	C22N4-60HDA | P7 | CD45	C22N4-60HDA | P6 | CD45	C22N4-60HDA | P5 | CD45	C22N4-60HDA | P2 | CD45	C22N4-60HDA | P10 | CD45	C18N8-60HDAbis | P3 | CD45	C18N8-60HDAbis | P6 | CD45	C18N8-60HDAbis | P4 | CD45	C18N8-60HDAbis | P9 | CD45	C18N8-60HDAbis | P2 | CD45	C18N8-60HDAbis | P1 | CD45	C18N8-60HDAbis | P5 | CD45	C16N9-6OHDA | P9 | CD45	C16N9-6OHDA | P7 | CD45	C16N9-6OHDA | P6 | CD45	C16N9-6OHDA | P3 | CD45	C16N9-6OHDA | P2 | CD45	C16N9-6OHDA | P10 | CD45	C16N9-6OHDA | P1 | CD45	C22N4-M-60HDA | P9 | CD45	C22N4-M-60HDA | P8 | CD45	C22N4-M-60HDA | P7 | CD45	C22N4-M-60HDA | P6 | CD45	C22N4-M-60HDA | P5 | CD45	C22N4-M-60HDA | P4 | CD45	C22N4-M-60HDA | P3 | CD45	C22N4-M-60HDA | P2 | CD45	C22N4-M-60HDA | P10 | CD45	C22N4-M-60HDA | P1 | CD45	C16N4-AA | P5 | CD45	C16N4-AA | P6 | CD45	C16N4-AA | P7 | CD45	C16N4-AA | P8 | CD45	C16N4-AA | P9 | CD45	C16N4-AA | P3 | CD45	C16N4-AA | P10 | CD45	C16N4-AA | P1 | CD45	C16N4-AA | P4 | CD45	J1-6-AA-9 | P1 | CD45	J1-6-AA-9 | P10 | CD45	J1-6-AA-9 | P2 | CD45	J1-6-AA-9 | P3 | CD45	J1-6-AA-9 | P5 | CD45	J1-6-AA-9 | P6 | CD45	J1-6-AA-9 | P9 | CD45
CD45	40.5581	80.9048	15.0566	17.6681	17.7698	10.0105	8.89008	34.5722	22.0332	3.82492	4.9562	18.5642	26.2544	5.31135	9.66748	14.5464	20.6835	62.6982	15.2878	11.0569	5.23214	11.4291	12.7386	17.6477	16.957	7.74241	8.09091	6.90374	16.9837	11.5816	45.6179	10.5854	25.4281	38.2134	16.0478	9.13081	90.2914	24.2459	12.7562	10.1636	15.4115	16.6232	96.6249	12.4805	23.9294	3.54587	9.64923	10.3243	24.2807
CD19	7.5401	1.84712	0.711922	0.522556	2.82095	0.420734	0.585102	2.30722	0.603645	0.314593	0.307824	0.218233	1.07165	0.409827	0.373054	0.697554	3.23158	1.13791	0.927482	0.376183	0.410732	2.78876	1	1.32477	0.940278	0.379234	0.621653	0.387314	0.34234	0.660446	0.9611	0.49307	0.549656	1.08956	0.2514	0.308441	0.98719	0.443963	0.165324	0.815039	0.775451	0.309112	1.15361	0.909759	1.32514	0.90466	0.398559	0.242488	1.07719
CD8a	4.12971	5.46302	2.32978	1.28256	1.25885	0.344215	1.53181	3.791	2.38044	1.36237	0.787816	2.638	2.55673	0.760625	1.27897	2.85294	1.76257	2.79288	0.881285	1.11259	0.344236	0.72898	1	1.83316	2.03393	0.6635	0.741567	0.995131	1.69884	2.62178	2.49728	0.58235	1.53022	1.17962	1.1196	2.06045	8.79284	1.27104	1.25292	1.17653	1	2.00796	5.3074	3.04989	2.83053	0.90466	0.8967	0.396773	3.52514
CTLA4	18.0038	8.2696	2.46229	4.06651	6.65227	0.779557	2.94877	13.4283	3.78354	2.69696	2.31739	3.42194	5.77627	2.54674	1.57933	3.3204	3.99176	4.21676	0.798352	1.17892	3.75181	0.832354	4.56723	3.31064	4.05454	1.54856	1.52307	1.3723	1.20779	4.01926	1.83097	0.711621	2.11921	3.89196	5.0589	6.24705	18.0592	4.13335	2.4934	5.17572	1	1.96295	8.26357	4.15508	2.37306	1.03295	1.2554	1.79717	3.99176
Ki-67	19.2763	11.0184	2.90494	2.13224	6.27852	1.88844	4.48842	9.83071	4.11525	3.4798	1.85095	6.63101	8.93471	3.2214	2.42473	8.08667	2.63724	8.35767	1.75816	1.683	0.446332	0.792163	2.17335	4.12349	3.48419	0.632362	1.29574	1.19231	2.35948	2.65366	2.7259	1.52559	1.55895	2.70397	2.8692	3.20019	12.2909	2.46765	2.46171	1.54109	1.09968	4.38356	6.88149	3.95445	2.54079	0.90466	2.60205	1.9789	7.03263
Rt IgG2a	0.985488	0.772534	0.739502	0.61065	0.199788	0.181129	0.182331	0.964964	0.757398	0.490945	0.398375	0.690381	0.847542	0.319782	0.323432	0.525409	0.839193	0.979761	0.839193	0.472	0.410732	0.777573	1	0.628637	0.528814	0.266602	0.409709	0.471258	0.649797	0.572597	0.749933	0.291467	0.306349	0.708477	0.742285	0.43367	0.971593	0.46816	0.645001	0.706627	1	0.803987	0.964964	0.970404	0.259792	0.964964	0.388124	0.755644	0.839193
CD3e	11.1165	5.02753	2.45549	1.03982	2.24532	1.00464	1.58341	5.49485	1.43763	1.08656	1.02396	2.45053	6.53543	1.40104	1.5339	2.19936	6.8591	8.15144	1.71478	1.0239	0.410732	0.63254	2.60312	3.15469	3.05828	1.24815	2.25663	0.969037	1.35207	1.9009	0.948427	0.939962	1.35602	6.71999	3.5433	6.21037	33.1788	5.415	1.83537	2.34585	6.69573	3.43166	9.41975	2.36821	1.80339	0.784979	1.18962	1.93007	3.42955
Rt IgG2b	0.985488	0.908971	0.204326	0.224965	0.737551	0.201672	0.100757	0.90466	0.297054	0.0818745	0.0580087	0.201057	0.740481	0.10666	0.0404539	0.137712	0.927482	0.979761	0.927482	0.18512	0.410732	0.9149	1	0.0709697	0.0866276	0.087347	0.107387	0.0411729	0.189238	0.572949	0.250132	0.0583292	0.10126	0.354457	0.2514	0.110158	0.98719	0.237838	0.106599	0.35035	1	0.402241	0.90466	0.909759	0.32605	0.90466	0.0857914	0.232465	0.927482
PanCk	15.7835	5.07484	0.760874	2.09433	2.46675	1.51762	1.6884	4.5278	2.13232	4.32784	1.79722	1.7838	1.25136	3.03801	1.72571	1.5127	0.927482	0.912116	0.927482	0.590591	0.411141	1.45941	1.001	1.54692	1.31755	0.811854	1.27033	1.04369	1.43909	3.05515	0.695886	0.595013	0.568542	1.31484	1.09595	1.92088	8.60708	1.29603	0.897774	2.95065	0.935778	3.3572	5.43336	0.909759	0.780152	1.81112	1.03829	1.16622	2.59034
GZMB	20.9686	0.856124	5.42815	3.29735	4.65235	3.15264	5.63033	2.13875	4.75632	4.36205	2.13836	2.79773	4.60962	3.29145	3.05658	2.42055	2.54893	10.7704	0.849644	6.18967	2.42758	0.72898	7.09245	3.48607	3.93351	1.85514	4.16829	1.86954	2.07889	2.22001	5.33054	2.31659	7.91831	8.24051	8.07428	11.2382	25.1782	3.14534	6.56443	5.13687	0.977472	4.28606	8.555	1.0754	3.07094	0.90466	2.67211	1.91264	2.54893
PD-L1	9.48814	5.42347	1.9129	3.3698	3.30752	1.01744	2.35821	2.90331	1.5192	1.69171	1.25209	1.72093	5.78693	1.29247	1.2758	1.74247	0.868311	0.917254	0.927482	0.631163	0.410732	1.55967	2.13952	3.95161	6.5766	1.49527	1.35876	0.858053	1.76061	3.73845	2.17612	0.824619	2.22237	3.4692	1.93076	1.90353	9.47705	1.8266	1.05279	3.07568	1.09736	1.74973	2.90331	3.8929	1.94541	0.96777	1.36541	0.781862	5.20986
CD4	5.67467	4.17043	0.828515	1.82441	2.68604	1.71373	0.100757	5.20924	3.86157	0.34261	0.751793	2.42804	4.3621	0.47183	1.52354	2.51487	8.77526	6.62135	0.927482	0.778565	1.57672	0.699605	2.87911	1.83342	3.52118	3.39605	1.32847	0.994437	1.95087	1.31865	2.51207	1.12278	0.684124	5.93301	0.764074	0.669599	1.50017	0.722853	2.70072	1.47938	3.37805	1.34657	26.0462	6.1117	8.22768	0.90466	0.231916	0.846601	6.26804
F4/80	107.068	101.168	19.522	24.9239	38.6026	17.8581	7.98808	28.0817	30.5364	4.79884	10.3333	29.2214	94.3748	8.41375	11.6059	21.965	52.792	40.8299	15.0834	19.4591	6.37481	13.4356	14.5506	21.6275	11.6218	11.7835	21.5302	22.4017	32.3696	24.8918	23.9202	14.6349	23.2203	40.093	11.1172	11.1193	74.0234	7.31651	18.9141	9.08825	21.79	33.0894	109.694	21.18	29.737	10.5307	7.84803	8.48859	59.391
Histone H3	319.726	110.105	74.2175	67.5416	156.061	44.9311	65.063	57.6249	81.4134	120.106	54.5079	63.3678	56.7679	76.4189	77.0706	82.2702	56.6049	95.48	33.7804	57.8136	24.0697	22.9077	56.9034	129.436	160.766	34.4241	33.0525	36.3811	55.3441	121.637	104.661	49.6774	91.2314	75.3243	64.8173	58.7394	274.769	46.3388	74.1574	63.4799	79.79	160.687	329.614	44.0418	66.6341	39.1849	70.6848	54.0522	138.773
S6	56.6329	43.7735	21.776	21.0313	42.7302	12.6999	16.1072	41.2318	26.969	12.3798	6.38093	15.6766	25.0773	6.95265	8.17989	12.7983	11.272	36.638	14.7403	10.9609	6.5113	11.5565	11.8897	14.9235	12.8266	5.84743	9.04965	7.45825	12.743	13.8407	26.8552	4.9056	16.8213	24.1021	20.4306	14.7712	75.2121	19.8116	8.08414	10.1217	8.12541	16.9146	81.5673	16.2251	26.5126	9.85978	11.9504	11.7113	31.2147
MHC II	2.16398	8.74696	1.40479	0.515564	1.26509	1.45286	0.808182	0.90466	1.29933	0.538825	0.232402	0.563852	0.593323	0.171904	0.266232	0.331032	0.927482	2.24537	0.927482	0.566807	0.410732	0.72898	1.09792	1.907	2.70706	2.09965	0.688362	0.197943	0.379075	0.807995	1.64614	0.109677	2.20949	0.333246	0.2514	0.910772	0.98719	0.491604	0.505647	0.332375	1	0.37817	0.90466	0.909759	0.285232	0.90466	0.196613	0.208786	0.927482
CD11b	1272.57	366.773	100.214	244.154	194.365	109.75	199.344	103.57	190.657	23.7608	94.2046	148.364	115.62	126.026	147.919	83.7359	145.635	892.294	128.501	169.322	48.717	50.3749	186.682	517.498	286.391	124.91	545.669	329.723	662.272	329.171	634.513	261.36	566.006	733.701	480.016	238.49	1462.43	99.2523	220.869	93.6363	145.54	394.857	662.473	143.563	209.535	66.2473	71.3969	57.6611	284.416
Fibronectin	154.485	43.0331	20.3658	37.4334	58.3865	11.7872	35.1081	26.3042	23.3391	13.2842	23.6026	25.111	28.3612	31.2716	20.4204	24.7673	27.5044	47.6174	13.7522	25.6395	8.30789	6.45098	27.8122	24.9993	25.3173	26.4002	28.3441	32.2249	33.2464	39.5494	39.6348	13.9469	35.969	132.511	125.815	113.098	557.657	81.4802	15.1053	22.4747	7.65959	25.1896	74.338	21.8521	21.6762	5.71831	16.4662	18.9185	31.3244
PD-1	0.997583	0.733145	0.200658	0.441853	0.220807	0.177878	0.197896	0.90466	1.19797	0.272051	0.0600845	0.468567	1.43808	0.185642	0.134419	0.320939	0.910834	2.88652	0.927482	0.149311	0.831546	0.72898	1.01227	0.497771	1.07673	0.135709	0.166844	0.191908	0.220511	0.793243	0.277044	0.323025	0.339519	0.392594	0.503794	0.662254	3.95657	0.238308	0.833979	0.35035	1.11765	0.445519	2.74729	0.920925	0.788942	0.90466	0.0857914	0.615114	0.910834
CD11c	7.48624	6.87724	2.02253	2.47426	5.34277	1.59371	2.54878	5.15417	2.92175	5.09634	2.09063	4.75075	6.36243	2.66851	3.28631	2.07071	2.04017	4.31033	3.06025	4.20183	0.780029	1.38442	1	3.53934	4.15585	3.12713	2.22985	1.62144	2.98098	2.41787	5.01395	1.04615	1.94041	7.47913	5.10792	7.5284	62.9079	22.8439	1.13484	8.57853	1	4.24369	18.0396	2.59161	4.68708	1.71806	2.17021	3.90374	4.08034
Rb IgG	0.96782	0.711271	0.207162	0.684263	0.447745	0.734576	0.715087	0.888441	0.236689	0.655345	0.678685	0.574402	0.906636	0.716525	0.688083	0.674451	0.927482	0.993362	0.927482	0.724283	0.806736	0.72898	1	0.52303	0.636395	0.712977	0.701241	0.638547	0.617869	0.859881	0.50053	0.700323	0.715636	0.709291	0.52936	0.69586	0.98719	0.751203	0.538118	0.707438	1	0.402455	0.888441	0.909759	0.765404	0.888441	0.695859	0.423368	0.927482
GAPDH	269.658	107.016	39.125	41.6569	57.149	14.8643	33.4981	36.636	47.1487	26.753	33.3367	36.3726	43.9589	41.0125	40.9894	27.0898	25.3711	54.6331	16.5888	27.9294	5.84417	7.1809	27.3628	81.5449	63.964	40.4399	28.3671	27.74	55.6392	47.4981	50.2034	27.3166	36.2609	43.304	46.7007	62.4876	432.962	42.4572	22.3195	18.5104	27.3954	30.0311	230.708	31.8638	50.6136	15.8426	21.6628	20.4289	51.718
CD31	15.4587	4.41813	57.3032	25.1498	45.9653	6.98252	2.23339	11.8256	63.7359	3.10248	1.75637	5.61284	13.884	2.37551	2.1023	1.7214	4.46929	7.55393	3.57543	4.69176	1.07381	2.54111	38.3443	2.97498	7.21896	1.89251	1.16335	1.44105	1.89238	5.4277	3.52049	1.13671	2.21251	16.5015	9.18734	7.93296	55.1759	5.11277	6.28872	17.2239	2.18497	7.40332	21.2862	7.13539	4.98078	0.90466	3.55529	2.4146	5.36315
FOXP3	0.985488	0.724256	0.204326	0.486847	0.47785	0.181129	0.109024	0.90466	0.236689	0.0811379	0.0288729	0.15011	0.276422	0.0318777	0.0423171	0.308448	1.00358	0.979761	0.927482	0.0702657	0.410732	0.72898	1	0.0683424	0.0671628	0.0677205	0.16035	0.0614795	0.282571	0.141949	0.247881	0.244062	0.106885	0.351268	0.242093	0.10608	0.98719	0.237838	0.11252	0.35035	1	0.398622	0.861914	0.909759	0.247517	0.861914	0.185661	0.208786	1.00358
CD14	88.3489	37.3158	21.7934	23.9948	42.2226	18.449	31.5624	13.9832	25.6093	8.37586	13.0454	21.4502	23.8704	16.7902	21.9537	20.5054	26.7366	111.092	35.6488	53.2737	11.0043	9.76538	20.6092	32.67	24.0691	24.269	26.2103	26.008	39.6522	43.1227	32.4124	19.4358	29.9654	72.5227	48.0337	43.9484	233.573	13.1854	42.3399	43.3999	29.4942	70.1505	260.088	28.1241	54.8795	41.0174	15.9103	18.6579	57.9292
BatF3	10.8012	6.49478	2.68854	2.74868	3.73553	1.19166	2.08335	2.70418	2.12251	1.76783	1.05415	2.0149	2.07781	1.89922	1.66755	1.6561	3.48684	6.44591	3.48684	2.20453	0.409249	1.4527	1.99278	3.74278	3.1253	1.82073	1.54969	1.58444	2.73089	4.07683	2.9459	1.31669	2.70767	8.00128	4.93935	3.18951	21.4373	2.9513	2.21699	5.89854	1.98072	3.94779	9.01395	1.81295	2.07084	0.90466	1.61265	0.981154	6.97368
CD34	71.4709	8.86793	23.4125	11.532	33.0689	9.467	10.1273	5.96445	22.9616	5.62944	3.7925	4.85345	6.42381	5.43011	3.17325	2.80489	6.52565	14.7717	10.2546	16.0459	11.9924	3.43299	23.5465	2.69306	6.60022	0.922479	0.810085	1.89462	1.42754	8.18401	11.1425	1.86405	12.2699	35.6989	21.7703	14.8984	66.2763	6.71099	33.7505	35.2633	23.4528	38.5638	30.6743	7.71181	12.2344	1.70413	3.70793	3.14784	19.5769
CD163	84.2564	26.4078	18.0713	29.2481	18.1619	19.7043	8.46569	13.6493	15.1771	10.3215	9.53588	17.9321	23.9566	25.8631	7.01226	16.9785	9.02327	145.578	7.38268	16.32	37.6985	3.66621	27.6608	47.8643	28.7839	5.19358	33.8035	14.1126	34.0868	19.8307	9.85401	17.464	8.05077	94.5558	2.83532	1.36661	4.45346	0.80471	15.8608	10.744	18.1728	81.9485	101.232	17.1577	30.0508	4.54975	10.0157	14.7726	72.1862
CD28	6.92511	2.5447	0.437212	0.240687	0.708718	0.581366	0.215597	2.38392	0.415808	0.0811379	0.0937875	0.19504	1.07748	0.0815385	0.216482	0.13359	1.98461	0.979761	0.927482	0.259125	0.410732	1.28065	1	0.177596	0.252105	0.254198	0.104172	0.0798812	0.275361	0.141949	0.223089	0.104046	0.182264	0.63227	0.2514	0.137831	0.98719	0.237838	0.959369	0.35035	1	0.358753	0.79464	2.39736	1.14099	0.79464	0.0917873	1.11689	0.927482
Ly6G/Ly6C	12.8323	31.2392	3.14559	3.69422	4.75906	2.41669	2.37842	5.15366	3.46723	0.790015	1.00646	4.37241	8.18365	3.33255	1.99509	5.89148	8.56715	41.228	3.80762	3.72125	1.33706	2.96632	0.813828	13.3147	8.02974	2.36664	3.13932	1.52657	4.99243	4.45347	9.11784	5.94092	11.2835	6.08034	3.46805	2.22878	13.6182	1.74984	11.0711	3.41126	9.73669	11.2125	27.2408	0.740388	5.28565	4.41742	3.78617	3.64282	14.2786
OX40L	3.53654	8.66358	1.20133	0.661336	0.649114	0.177491	0.0987324	4.32863	1.13251	0.385748	0.200652	0.834549	2.04906	0.229725	0.419313	1.14323	1.8177	0.960078	0.927482	0.0882207	0.982639	0.72898	1	0.823237	0.479432	0.302133	0.07429	0.142417	0.392745	0.674856	0.235697	0.329779	0.385131	0.334002	0.672969	0.589759	7.04691	1.06111	0.506794	0.35035	1	0.398622	1.08216	2.17652	0.932294	0.90466	0.420339	0.409183	1.8177
GITR	0.912433	1.34113	0.244194	0.537721	0.527783	0.181129	0.120416	1.67519	0.236689	0.070757	0.0452341	0.627124	0.577414	0.144849	0.174804	0.429541	0.927482	0.979761	1.10845	0.136567	0.410732	0.72898	0.925869	0.356898	0.878158	0.204335	0.0832573	0.0321059	0.0737822	0.371363	0.216167	0.0504089	0.264914	0.918979	0.505704	0.443176	0.992891	0.956844	0.185921	0.35035	1	0.347622	5.02558	1.68464	0.240534	0.90466	0.307593	0.249524	1.10845
B7-H3	4.8738	7.16371	2.23327	1.22943	2.01118	1.31983	0.825949	2.23703	1.17056	0.332224	0.48332	0.989878	1.40218	0.571909	0.656604	1.2517	0.84478	4.46198	0.84478	0.82066	1.52348	0.72898	4.94557	0.901349	0.721768	0.19848	0.162678	0.374232	0.501678	1.01713	0.761224	0.414197	0.932884	1.43829	1.22804	0.860956	4.82222	0.92943	1.30942	0.717265	1.02364	2.04023	3.35554	1.12482	2.89084	1.11851	1.01584	0.380337	5.06868
VISTA	161.953	38.5074	14.9898	26.3106	23.2419	12.9029	14.1407	16.3974	18.0185	4.45044	14.0722	23.3126	16.0122	18.4448	25.445	16.8405	21.6946	81.2528	32.5419	22.9033	9.92631	7.92789	27.7925	18.2244	12.6605	4.49404	6.72619	9.05677	9.59528	16.6841	36.6886	9.9144	37.9093	57.4957	22.9698	18.6464	119.63	27.6779	31.4623	10.676	26.9898	44.0762	69.9624	13.1919	24.4861	10.9316	9.48638	12.6532	34.5142
LAG3	0.986366	2.8996	0.988956	2.1777	2.3512	2.10404	0.780274	5.43279	2.36899	0.49198	0.602808	1.41775	3.84742	0.671433	0.891315	1.53328	0.897821	4.74214	2.69346	0.885794	0.822195	0.72898	1.00089	0.883287	0.835906	0.583509	0.079709	0.764027	0.913019	0.860706	1.50303	0.642579	0.716323	1.06496	1.6848	4.11306	41.5852	17.9884	0.969543	1.77029	1	3.22273	7.24372	0.909759	2.86026	0.90466	0.996573	0.404217	3.59128
Tim-3	4.93765	2.17727	0.746704	1.43873	0.806935	1.15838	0.828478	6.34574	2.37179	0.674498	0.229184	1.50926	4.68086	0.215188	0.666535	1.30579	1.69473	3.58052	2.5421	1.33026	0.411583	0.72898	1	0.867968	0.410704	0.552153	1.01825	0.650673	0.822419	0.842869	0.883128	0.0686467	1.20253	0.834309	1.53733	3.0313	18.1102	3.39358	0.759559	1.66426	1.18757	3.31374	6.34574	0.911644	1.30165	0.906534	0.548665	0.572252	1.69473
[truncated: 31 more columns]

## Sheet: Analysis CD45 segments
	6OHDA		AA
	Mean	SEM	Mean	SEM	log2FC	q value
CD45	19.3106	2.93147	15.8426	2.70451	0.285589	0.420732
CD19	1.1297	0.242898	0.588511	0.0686745	0.940795	0.177159
CD8a	1.77394	0.202187	1.72766	0.237846	0.0381378	0.938274
CTLA4	3.73	0.62552	3.58872	0.449874	0.0557049	0.987069
Ki-67	4.12	0.680737	3.86617	0.567296	0.0917392	0.975805
CD3e	2.61242	0.426983	3.18	0.720453	-0.283638	0.975805
PanCk	2.12333	0.471488	2.13574	0.327831	-0.00840832	0.988468
GZMB	4.22333	0.643614	5.47745	1.09261	-0.375121	0.938274
PD-L1	2.37848	0.343355	1.82255	0.242869	0.384082	0.420732
CD4	2.40485	0.346253	2.78043	0.668029	-0.20936	0.497003
F4/80	28.09	4.46225	20.356	3.01743	0.464606	0.280984
MHC II	1.24061	0.264937	0.524894	0.0514641	1.24095	0.037066
CD11b	284.849	47.521	207.262	35.4393	0.458741	0.420732
Fibronectin	31.3261	4.31144	41.9574	12.0167	-0.421564	0.571045
PD-1	0.588788	0.0973267	0.743404	0.114136	-0.336399	0.938274
CD11c	3.2603	0.301906	5.73319	1.40421	-0.814332	0.938274
CD31	10.7497	2.86856	6.72766	1.30863	0.676119	0.987069
FOXP3	0.357576	0.0593031	0.35383	0.041719	0.0151934	0.938274
CD14	30.1582	3.61799	44.8287	8.42899	-0.571874	0.975805
BatF3	2.78152	0.340498	3.4066	0.563652	-0.29246	0.938274
CD34	11.0097	2.30506	12.1585	1.92805	-0.143192	0.975805
CD163	24.5788	4.6317	20.5632	3.89173	0.25735	0.177159
CD28	0.756364	0.22372	0.497234	0.0674669	0.605155	0.975805
Ly6G/Ly6C	6.70515	1.4608	4.73021	0.72085	0.503365	0.587434
OX40L	1.09242	0.286471	0.796596	0.15008	0.455614	0.975805
GITR	0.472727	0.0730469	0.575745	0.10941	-0.284421	0.938274
B7-H3	1.48091	0.277484	1.30787	0.156456	0.179261	0.975805
VISTA	24.5758	4.95872	21.3894	3.01542	0.200342	0.938274
LAG3	1.48727	0.216393	2.59915	0.94083	-0.80537	0.938274
Tim-3	1.47606	0.252455	1.55511	0.39333	-0.0752613	0.938274

## Sheet: Analysis PanCK segments
	6OHDA		AA
	Mean	SEM	Mean	SEM	log2FC	q value
CD45	3.91425	0.299383	4.79833	0.579839	-0.293797	0.396534
CD19	0.831	0.0655615	0.686667	0.0855185	0.275239	0.09241
CD8a	1.04975	0.0748181	1.05479	0.0806638	-0.00691229	0.752832
CTLA4	6.945	0.561453	4.47187	0.430089	0.635095	0.000453
Ki-67	4.1675	0.324923	4.25417	0.416396	-0.0296944	0.876159
CD3e	1.9395	0.149527	1.74188	0.162179	0.155044	0.175207
PanCk	4.2955	0.522432	2.95229	0.254896	0.540991	0.175207
GZMB	3.99725	0.364552	5.59	0.738869	-0.48384	0.519218
PD-L1	1.777	0.127327	1.84875	0.145423	-0.0571065	0.802376
CD4	0.55675	0.0443072	0.641667	0.0990403	-0.204794	0.480794
F4/80	7.88075	0.624006	8.71	1.48025	-0.14434	0.752832
MHC II	0.3265	0.0371786	0.220625	0.0238557	0.565487	0.039033
CD11b	54.4505	5.24808	77.7002	11.1932	-0.512973	0.224848
Fibronectin	25.8493	2.08376	32.2623	4.95217	-0.319726	0.64258
PD-1	0.284	0.0255649	0.314792	0.0464321	-0.148506	0.752832
CD11c	3.38725	0.276533	3.54438	0.390934	-0.0654168	0.834227
CD31	9.5945	1.32988	6.86979	1.16749	0.481941	0.179614
FOXP3	0.15575	0.0182921	0.139792	0.0239486	0.155954	0.175207
CD14	52.2142	7.16599	39.5173	3.98906	0.40196	0.786166
BatF3	3.9965	0.29861	3.6	0.39226	0.15074	0.220139
CD34	16.5658	3.35027	17.134	2.5561	-0.048655	0.64258
CD163	22.415	2.78729	15.8798	2.74769	0.497273	0.039043
CD28	0.25675	0.032351	0.223542	0.0309591	0.199821	0.220139
Ly6G/Ly6C	3.28225	0.313113	2.53854	0.217507	0.370685	0.220139
OX40L	0.916	0.0906591	0.53125	0.0416723	0.785957	0.003977
GITR	0.2805	0.0345705	0.216458	0.0252689	0.373911	0.175207
B7-H3	0.92775	0.0690081	0.937292	0.126222	-0.014762	0.323866
VISTA	5.35425	0.572624	8.64	1.548	-0.690347	0.175207
LAG3	0.76725	0.0624007	0.9825	0.174679	-0.356761	0.876159
Tim-3	1.0215	0.173037	0.7525	0.126124	0.440926	0.378452
