# Supplementary material for: Sympathetic axonal sprouting induces changes in macrophage populations and protects against pancreatic cancer
Source: Nat Commun. 2022 Apr 13;13:1985. doi: 10.1038/s41467-022-29659-w (PMC9007988; doi:10.1038/s41467-022-29659-w)
Supplement: Supplementary file 9 — Source Data [file 41467_2022_29659_MOESM9_ESM.xlsx]

## Sheet: Figure 1
Figure1J
	Sample 1			Sample 2			Sample 3			Sample 4
Slices	Total tissue area (µm²)	TH area (µm²)	Ratio	Total tissue area (µm²)	TH area (µm²)	Ratio	Total tissue area (µm²)	TH area (µm²)	Ratio	Total tissue area (µm²)	TH area (µm²)	Ratio
1	42700000	2290000	0.05363	13200000	186000	0.0140909	68400000	975000	0.0142544	36800000	1490000	0.0404891
2	39900000	785000	0.0196742	37400000	511000	0.0136631	52800000	840000	0.0159091	45600000	1660000	0.0364035
3	39800000	627000	0.0157538	27000000	414000	0.0153333	51500000	1370000	0.0266019	44300000	366000	0.00826185
4	36700000	400000	0.0108992	57000000	997000	0.0174912	65300000	254000	0.00388974	41800000	273000	0.0065311
5	28800000	446000	0.0154861	61100000	595000	0.00973813	49900000	472000	0.00945892	44700000	111000	0.00248322
6	39500000	446000	0.0112911	43500000	349000	0.00802299	31500000	88300	0.00280317	48900000	113000	0.00231084
7	33000000	194000	0.00587879	45800000	31300	0.000683406	17600000	24200	0.001375	47200000	25500	0.000540254
8	29500000	16100	0.000545763	39600000	68900	0.0017399	26100000	10400	0.000398467	31300000	43000	0.0013738
9	19100000	0	0	31000000	44600	0.00143871	32700000	25200	0.000770642	33400000	1344	4.02395e-05
10	43700000	0	0	24100000	0	0	24500000	32700	0.00133469	29300000	0	0

## Sheet: Figure 2
Figures2H and 2I
		Total TH vol	Intra-tumor TH vol	Extra-tumor TH vol
	cont 1	1390000000
	cont 2	2067000000
	cont 3	1572300000
	cont 4	1647170000
	KIC 1	1300700000	95067500	1205632500
	KIC 2	2126000000	1448000000	678000000
	KIC 3	2104510000	1305670000	798840000
	KIC 4	2422200000	1348620000	1073580000

## Sheet: Figure 4
Figure 4G	Type	Dendrite length mean (mm)	Dendrite Length sum (mm)	Dentrite Straightness (mean)	Filament No. Dendrite Branch Pts	Filament No. Sholl Intersections	Axonal density (nm/mm3).	Branching (branch point/mm)	Volume of the ROI (mm3)	Volume of the cavities (mm3)	Volume of the ROI (mm3 )- Volume of the cavities (mm3)	Volume of the BV (mm3)	BV Density	% Surface area coverage (primary surface=surface of filaments)	Number of disconnected Components	contact surface between axones and BV (mm2)	contact surface area (mm2)	Disconnected Components area (mean)	Contact fragmentation (contacts /mm2)	Contact density (contacts/mm3)	Contacts/Volume BV (contacts/mm3)	% Surface area coverage (primary surface=vascular surface)
mouse 1	CTRL	61.8397	7049.72	0.763114	51	8.74935	0.343889	7.23433	20500000	0	20500000	3460000	0.16878	0.553	72	70900	69889	1791	0.00103021	3.5122e-06	2.08092e-05	2.91
mouse 2	CTRL	64.0184	4097.18	0.771547	29	3.47833	0.299064	7.07804	13700000	0	13700000	1420000	0.10365	0.51	70	36100	35409.5	961	0.00197687	5.10949e-06	4.92958e-05	3.2
mouse 2	CTRL	47.8587	6748.08	0.822054	70	10.7183	0.492561	10.3733	13700000	0	13700000	2430000	0.177372	0.502	76	79500	78405.6	1905	0.000969318	5.54745e-06	3.12757e-05	6.19
mouse 3	CTRL	50.8773	10022.8	0.773255	106	12.2995	0.886973	10.5759	11300000	0	11300000	1540000	0.136283	0.449	168	81000	79542.3	878	0.00211208	1.48673e-05	0.000109091	7.18
mouse 3	CTRL	36.7711	3971.27	0.819842	54	6.79783	0.381853	13.5977	10400000	0	10400000	1480000	0.142308	0.527	49	35300	34627.1	1308	0.00141508	4.71154e-06	3.31081e-05	3.28
mouse 4	CTRL	43.6414	9775.68	0.827429	108	1.19753	0.740582	11.0478	13200000	0	13200000	1660000	0.125758	0.464	140	73400	72195.3	938	0.00193919	1.06061e-05	8.43373e-05	4.98
mouse 4	CTRL	40.1445	9835.41	0.820025	120	12.2928	0.774442	12.2008	12700000	0	12700000	1180000	0.0929134	0.444	103	76700	75476.5	1343	0.00136466	8.11024e-06	8.72881e-05	8.46
mouse a	Asympt	49.0692	6280.85	0.810412	57	7.74365	0.385328	9.0752	16300000	0	16300000	1600000	0.0981595	0.52	83	54700	54016.5	1183	0.00153657	5.09202e-06	5.1875e-05	3.9
mouse a	Asympt	69.1487	6845.72	0.736716	38	4.35606	0.438828	5.55091	15600000	0	15600000	1250000	0.0801282	0.49	90	41200	40551.7	826	0.00221939	5.76923e-06	7.2e-05	2.79
mouse b	Asympt	47.2399	4251.59	0.820627	41	4.32143	0.476102	9.64345	8930000	0	8930000	1390000	0.155655	0.532	66	37700	37296.2	1003	0.00176962	7.39082e-06	4.7482e-05	2.5
mouse c	Asympt	43.6084	7805.91	0.816384	95	12.1955	0.545868	12.1703	14300000	0	14300000	2350000	0.164336	0.526	160	59700	58828.6	672	0.00271976	1.11888e-05	6.80851e-05	2.58
mouse c	NF	25.4746	7922.6	0.856659	156	0.918367	2.24436	19.6905	3530000	0	3530000	430000	0.121813	0.307	159	29800	29195.1	350	0.00544612	4.50425e-05	0.000369767	7.99
mouse a	NF	26.7636	5379.49	0.782068	98	15.9104	2.8922	18.2173	1860000	0	1860000	208000	0.111828	0.18	88	11600	11213.2	246	0.00784786	4.73118e-05	0.000423077	10.2
mouse c	NF	22.5198	5292.15	0.816293	116	12.815	3.86288	21.9193	1370000	0	1370000	174000	0.127007	0.221	72	11700	11401.9	293	0.00631476	5.25547e-05	0.000413793	7.21
mouse d	NF	20.3207	3048.11	0.813815	81	10.5797	1.94147	26.5738	1570000	0	1570000	171000	0.108917	0.274	59	8758	8493.78	273	0.00694626	3.75796e-05	0.000345029	5.75
mouse c	NF	21.5637	8560.8	0.818167	228	19.4882	3.45194	26.633	2480000	0	2480000	248000	0.1	22%%	111	19100	18816.4	315	0.00589912	4.47581e-05	0.000447581	9.42
mouse c	ADM	27.6728	2352.18	0.766258	47	7.94656	3.00023	19.9815	784000	0	784000	98000	0.125	0.275	51	7586	7386	271	0.00690496	6.5051e-05	0.000520408	9.27
mouse d	ADM	22.4651	4672.75	0.805831	116	14.2941	2.99535	24.8248	1560000	0	1560000	102000	0.0653846	0.158	68	8369	8131.21	230	0.00836284	4.35897e-05	0.000666667	10.1
mouse a	ADM	28.2832	6872.81	0.759541	128	16.581	3.0889	18.6241	2400000	175000	2225000	375000	0.168539	0.308	104	24100	23677.8	422	0.0043923	4.67416e-05	0.000277333	7.57
mouse e	ADM	21.3816	14796.1	0.818855	381	31.0633	4.25175	25.75	3480000	0	3480000	344000	0.0988506	0.157	113	30800	30160.2	370	0.00374666	3.24713e-05	0.000328488	12.9
mouse d	ADM	29.2938	4013.25	0.814552	76	12.6667	2.40127	18.9373	1700000	28700	1671300	164000	0.0981272	0.172	67	8966	8711.97	247	0.00769057	4.00886e-05	0.000408537	7.23
mouse c	PanIN	28.5195	9582.54	0.845519	182	21.5539	2.15193	18.9929	4770000	317000	4453000	448000	0.100606	0.147	139	20200	19797	276	0.00702127	3.12149e-05	0.000310268	6.7
mouse c	PanIN	38.1362	5987.38	0.778225	81	10.6165	1.20957	13.5285	7000000	2050000	4950000	575000	0.116162	0.318	129	27400	26725.6	395	0.00482684	2.60606e-05	0.000224348	6.13
mouse c	PanIN	26.592	4680.2	0.810759	90	11.551	1.77347	19.2299	3210000	571000	2639000	268000	0.101554	0.202	78	17600	17074.4	431	0.00456825	2.95567e-05	0.000291045	14.6
mouse e	PanIN	23.5776	6861.09	0.846024	148	15.8744	3.22844	21.5709	2160000	34800	2125200	183000	0.0861095	0.191	117	18800	17932.5	312	0.00652448	5.50536e-05	0.000639344	15
mouse e	PanIN	23.127	3723.44	0.829883	74	7.08491	1.39926	19.8741	2930000	269000	2661000	431000	0.161969	0.382	77	22500	22043.5	525	0.0034931	2.89365e-05	0.000178654	7.09
mouse d	PanIN	31.2668	17478.2	0.804436	276	26.1085	1.58893	15.7911	12100000	1100000	11000000	853000	0.0775455	0.188	288	46200	45028.6	301	0.00639593	2.61818e-05	0.000337632	6.03
mouse e	PDAC	36.7282	12744.7	0.831965	177	11.0061	0.987425	13.8881	13500000	593000	12907000	1460000	0.113117	0.25	275	55200	53875.2	371	0.00510439	2.13063e-05	0.000188356	5.8
mouse e	PDAC	36.4517	7654.85	0.801969	108	11.429	1.00735	14.1087	7950000	351000	7599000	600000	0.0789578	0.186	143	31900	31155.8	447	0.00458983	1.88183e-05	0.000238333	12.8
mouse e	PDAC	33.588	1477.87	0.792186	19	3.96667	1.05442	12.8563	1460000	58400	1401600	72000	0.0513699	0.172	33	3810	3697.89	214	0.00892401	2.35445e-05	0.000458333	7.72
mouse a	PDAC	55.5731	6946.63	0.77491	52	6.15461	0.702389	7.48564	10900000	1010000	9890000	537000	0.0542973	0.263	127	30900	30231.4	450	0.00420094	1.28413e-05	0.000236499	8.25
mouse f	PDAC	34.0982	3853.1	0.758724	61	6.55849	1.58956	15.8314	2570000	146000	2424000	260000	0.107261	0.229	62	11700	11354.6	347	0.00546033	2.55776e-05	0.000238462	6.02
mouse f	PDAC	40.5325	3728.99	0.818114	45	2.45918	1.03068	12.0676	3990000	372000	3618000	536000	0.148148	0.308	99	22300	21631.1	412	0.00457674	2.73632e-05	0.000184701	8.49
mouse e	PDAC	42.9361	5796.37	0.792875	69	11.708	1.10745	11.904	5570000	336000	5234000	420000	0.0802446	0.205	121	25100	24223.2	406	0.00499521	2.31181e-05	0.000288095	14.4

## Sheet: Figure 5
Figure 5L	volume mm3
	cont	KIC
Sample 1	395000000	345000000
Sample 2	212000000	212000000
Sample 3	133000000	221000000
Figure 5s
	number of EdU+ cells/surface area (arb. U.)
	Cont	KIC
Sample 1	0.000255748	0.000404133
	0.000201171	0.00018116
	0.000126616	0.000106754
	0.000241756	0.000132973
	0.000196443	0.000118965
	0.000138223	0.000283172
	8.92756e-05	0.00017994
	0.00016622	0.000217115
	0.000151349	0.000228109
	5.12556e-05	0.000413034
	0.000269247	0.000104475
	0.000273989	0.000193946
	0.000464622	0.000117288
	0.000140956	7.49097e-05
	0.000468558	0.000132231
Sample 2	6.25724e-05	0.000191536
	1.74411e-05	0.000229418
	0.000123047	0.000153534
	8.90909e-05	7.44242e-05
	2.30631e-05	6.77192e-05
	9.957e-05	8.33588e-05
	0.000111957	0.000282304
	7.13807e-05	6.91311e-05
	7.84647e-05	0.000229714
	2.54646e-05	0.000142686
	0.000106469	0.000161848
Sample 3	0.000119447	0.000141381
	0.000218579	6.63459e-05
	0.000214599	0.000176079
	0.000236456	0.000122051
	0.000173778	0.000132547
	0.000202597	0.00012694
	0.000119396	0.000235997
	0.000227172	0.000122487
	0.000291276
	0.000179583
	0.000192638

## Sheet: Figure 7
Figure 7B
KIC AA			KIC 6-OHDA			Ctrl 6-OHDA
Animal number	Age of death (week)		Animal number	Age of death (week)		Animal number	Age of death (week)
1	8.28		1	6.7		1	>20
2	8.28		2	7.14		2	>20
3	8.42		3	7.28		3	>20
4	8.7		4	7.56		4	>20
5	8.7		5	8		5	>20
6	9		6	8.7		6	>20
7	9.14		7	9		7	>20
8	9.28		8	9.28		8	>20
9	9.7					9	>20
10	10.28					10	>20
11	10.84
12	11
Figure 7I
	mice with liver metastasis	mice without liver metastasis
KIC AA	2	10
	mice with liver metastasis	mice without liver metastasis
KIC 6OHDA	6	3
Figure7J
	mice with carcinomatosis	mice without carcinomatosis
KIC AA	0	12
	mice with liver metastasis	mice without liver metastasis
KIC 6OHDA	6	3

## Sheet: Figure 8
Figure 8D	Pancreas weight (g)
	KIC AA	KIC 6-OHDA
	0.75	1.6
	0.6	0.95
	0.5	0.45
	0.9	0.85
	0.6	1.1
	0.7	0.5
	0.4	0.6
	0.6	0.6
		1.1
		1
		1.7
		0.6
		0.8
Figure 8G
	KIC AA	KIC 6-OHDA	KIC AA	KIC 6-OHDA	KIC AA	KIC 6-OHDA	KIC AA	KIC 6-OHDA
	Asympt		ADM		PanIN		PDAC
	0.393859	0.750712	0.075637	0.0744504	0.000515594	0.0016533	0.529989	0.173184
	0.347547	0.56354	0.0856126	0.0449723	0.416027	0.00134417	0.562681	0.390144
	0.392735	0.544161	0.111855	0.0555744	0.213087	0.00502158	0.493279	0.395243
	0.37054	0.596458	0.0766613	0.156585	0.518849	0.00262114	0.54761	0.244337
	0.990296	0.299669	0	0.0528541	0.0975433	0.0266152	0.00872873	0.620861
	0.972763	0	0.020774	0.0566347	0.0905699	0	0.0055579	0.943365
	0.946177	0	0	0	0.190545	0	0.0519175	1
	0.928426	0	0.0162167	0.0790811	0.326344	0	0.0520939	0.920919
	0.404211	0.510437	0.154613	0.15476	0	0.0365982	0.441175	0.298205
	0.529524	0.414775	0.10596	0.0405684	0	0.0274417	0.364516	0.517215
	0.709459	0.350484	0.0372725	0.0266924	0	0.0244981	0.253268	0.598325
	0.625042	0.275876	0.119918	0.0651882	0	0.0258052	0.255039	0.63313
Figure 8P				Figure 8Q				Figure 8R				Figure 8S
	KIC AA	KIC 6-OHDA			KIC AA	KIC 6-OHDA			KIC AA	KIC 6-OHDA			KIC AA	KIC 6-OHDA
	KI67+ cells/ mm3				collagen staining % of surface				PECAM staining % of surface				Pimonidazole % of surface
Sample 1	122.106	144.022			1.78	12.54			5.582	1.295			0.097534	3.89094
	50.0947	203.51			3.022	3.272			11.455	5.456			0.291746	6.62828
	92.3621	176.897			4.435	3.786			4.106	4.603			0.424077	2.53303
	93.9276	256.735			6.383	4.042			3.421	4.423			0.017907	4.01177
	89.2312	129.933			0.252	13.171			9.861	2.278			0.086705	4.21468
	151.85	233.254			3.727	5.749			8.273	3.367			0.175103	1.27919
Sample 2	103.32	198.813			4.62	3.586			10.548	5.226				9.0079
	216.033	200.379			2.76	9.92			7.845	3.973				3.75402
	158.111	147.153			2.703	2.728			10.723	4.395				7.50904
	104.886	175.332			6.173	10.595			12.03	3.017				4.39207
	125.237	236.384			6.06	8.116			10.062	0.629				1.46797
Sample 3	172.201	133.064			2.29	9.399			1.041	7.985
	70.4457	173.766			1.96	7.409			1.931	6.142
	75.1421	162.808				4.343			6.719	4.765
	159.677	194.117				2.037			7.381	7.29
	197.248	142.457							4.661	1.776
Sample 4	186.29	144.022							8.433	1.949
	216.033	109.582							5.436	4.88
	176.897	144.022							5.996	3.794
		117.409							7.177	6.45
		173.766							6.567	4.522
		162.808							6.326	2.913
									4.924	6.927
										4.365
										8.089
										7.215

## Sheet: Figure 9
Figure 9A															Figure 9G
	NE 1 µM			NE 0.1 µM			NE 0.01 µM			control						Treatment	T0	T1	T2	T5	T8	T11	T14
time (h)	Sample 1	Sample 2	Sample 3	Sample 1	Sample 2	Sample 3	Sample 1	Sample 2	Sample 3	Sample 1	Sample 2	Sample 3			mouse 1	AA	569917	493950	4340000	17100000	1550000	6110000	111005
0	5.78253	7.95683	7.45056	12.136	7.66842	12.6041	8.0732	8.84911	11.3206	8.12454	8.7617	10.1674			mouse 2	AA	6290000	26800000	15400000	384000000	827000000	139000000	151000000
12	6.13249	7.53903	7.46988	9.59452	7.63168	10.5584	7.23904	8.39468	10.7463	7.67124	8.28381	9.05942			mouse 3	AA	4870000	12900000	38200000	131000000	32100000	926556	5480000
24	7.53744	10.1939	10.2782	12.0733	10.222	16.4663	10.5655	13.1485	18.904	11.0888	12.2394	15.4202			mouse 4	AA	2590000	3070000	4950000	85500000	28700000	590817	617400
36	16.1421	27.2472	25.8102	29.8475	26.8449	36.2214	27.1787	33.3673	46.3797	27.0378	33.1659	35.4379			mouse 5	AA	3850000	3820000	19500000	90600000	66600000	351108	700469
48	35.1004	50.8713	47.2675	54.6019	47.9057	58.7095	45.5056	47.554	69.7939	50.4307	52.5059	60.2139			mouse 6	AA	6230000	11500000	21100000	48800000	6100000	821680	918023
60	52.9187	68.2957	65.2503	69.318	63.9475	71.5803	57.7713	57.2069	81.2721	69.8156	64.0119	81.9453			mouse 7	AA	5430000	11800000	26100000	62600000	44500000	1570000	4330000	data illustrated in Fig 9E
72	79.92	80.7569	81.9847	83.0117	79.3854	86.3472	72.4712	69.4378	87.5145	87.3156	72.0615	94.3248			mouse 8	6-OHDA	324410	713660	1660000	43700000	133000000	51600000	486395	data illustrated in Fig 9F
84	92.7432	87.1769	87.4239	89.3899	87.0438	94.6379	81.9175	79.2102	92.0339	93.5173	78.9028	97.0403			mouse 9	6-OHDA	315438	1110000	965047	58000000	299000000	17400000	922605
96	98.6048	91.8896	91.6532	95.0603	91.4088	98.5116	89.9865	89.3843	96.3485	96.6165	85.2476	99.0969			mouse 10	6-OHDA	525587	472307	11300000	109000000	176000000	15200000	7897.84
108	99.9599	96.0806	95.2979	98.542	94.9126	99.7598	94.9541	96.4145	99.327	99.0255	91.3416	99.8325			mouse 11	6-OHDA	1810000	4900000	22400000	294000000	77900000	32900000	2470000
120	99.9671	97.2846	97.1335	99.6531	96.2636	99.9594	96.0119	97.7143	99.6224	99.8997	94.5248	99.9734
Figure 9B															Figure 9H
	Control			NE 1 µM			BUT NE 1 µM			AT NE 1 µM						Treatment	T0	T2	T4	T7	T9
time (h)	Sample 1	Sample 2	Sample 3	Sample 1	Sample 2	Sample 3	Sample 1	Sample 2	Sample 3	Sample 1	Sample 2	Sample 3			mouse 1	AA	61700	499000	379000	1880000	975000
0	9.51382	12.6163	16.537	9.73382	9.43704	9.03081	15.6093	12.0347	10.089	16.4836	12.1541	10.2901			mouse 2	AA	22800	395000	547000	3210000	2370000
12	24.2625	27.071	35.6815	26.5272	23.5471	23.677	30.337	28.4808	24.8908	33.1108	29.937	26.8227			mouse 3	AA	44900	3340	62700	657000	500000
24	41.914	43.8068	54.741	40.4093	36.9575	40.0494	44.8372	47.5109	40.6028	48.9399	46.6472	44.324			mouse 4	6-OHDA	157000	38300	449000	12100000	16000000
36	61.9338	61.3446	72.0946	54.477	50.4291	54.5792	57.2108	61.765	58.0829	64.2303	64.6402	59.9799			mouse 5	6-OHDA	94900	155000	412000	8240000	12800000
48	77.7241	79.253	85.0948	67.0343	61.8516	66.869	67.78	71.9168	72.6756	77.2532	79.1783	72.9872			mouse 6	6-OHDA	12000	42400	110000	979000	1820000
60	85.6311	91.3842	93.4635	73.8199	70.1556	75.0099	74.8646	80.956	83.9712	88.0102	88.6924	82.7148			mouse 7	6-OHDA	39700	63600	445000	2720000	14700000
72	91.5707	97.9125	97.8652	79.803	82.1026	84.0467	81.4445	89.0715	93.9003	94.7897	94.9778	90.4994
84	94.0725	99.0568	98.7943	83.4868	88.2288	86.1198	86.08	92.667	97.3968	98.4247	97.2854	93.3684
96	94.8432	99.0131	99.2358	85.737	88.7486	86.1549	88.454	93.9461	97.4403	99.2514	97.6176	93.8777
108	94.956	97.2388	98.8238	86.1235	85.4135	84.3112	89.0688	92.86	95.8562	99.1097	96.7852	92.7357
															Figure 9I
																Treatment	T0	T2	T4	T7	T9
															mouse 1	AA	89000	161000	803000	1050000	1650000
															mouse 2	AA	217000	1820000	8740000	52300000	47300000
															mouse 3	AA	834000	6430000	146000000	59700000	95800000
															mouse 4	AA	289000	4320000	2290000000	37000000	82600000
															mouse 5	6-OHDA	407000	256000	2350000	2550000	6780000
															mouse 6	6-OHDA	1160000	1090000	10400000	27500000	48100000
															mouse 7	6-OHDA	3730000	22500000	60100000	93800000	274000000
															mouse 8	6-OHDA	2070000	261000	32800000	53500000	109000000
															mouse 9	6-OHDA	335000	2160000	20900000	155000000	20400000
															mouse 10	6-OHDA	42100	1040000	573000	2000000	553000
															mouse 11	6-OHDA	383000	1310000	3100000000	65500000	48900000

## Sheet: Figure 10
Figure 10A &10B	See Supplementary Data 2
Figure10E	KIC AA	KIC 6-OHDA	Figure 10F	KIC AA	KIC 6-OHDA	Figure 10G	KIC AA	KIC 6-OHDA	Figure10H	CD163 expression (2-DCt)
	CD163 (pixel/mm2)			F4/80 (pixel/mm2)			CD163/F4/80 ratio			Vehicle	10-8M	10-6M
	17695.3	37771.2		98100.1	270972		0.180381	0.139391		1.95664	1.20004	1.78778
	13033.6	28489.3		77254.1	236146		0.168711	0.120643		2.02414	1.29386	0.951286
	11158.3	35634.4		222568	352910		0.0501343	0.100973		1.75208	1.5106	1.63207
	12161.8	17004.1		232670	137655		0.0522704	0.123527		2.72366	0.677032	0.567577
	12184.5	37279.8		162293	274160		0.0750772	0.135978		1.20069	0.965836	1.63728
	15415.7	10837.9		236537	243127		0.0651726	0.0445773
	2089.72	6767.84		50192.4	230028		0.0416343	0.0294218
	927.692	18318.1		156004	268439		0.00594659	0.0682394
	17283.9	23750.5		204042	243848		0.0847076	0.0973988
	10217.6	28420.7		170723	356681		0.0598489	0.0796808
	5883.46	25029		259685	328417		0.0226561	0.076211
	3213.43	36002.6		231665	311774		0.013871	0.115476
	6424.27	37060.7		321389	334990		0.0199891	0.110632
	4266.89	20310.5		293760	218891		0.0145251	0.0927884
Figure 10I	months			Figure 10J	months
	CD163 high	CD163 low			CD68 high	CD68 low
	4	7.5			4.41936	13.6452
	4.5	11.5			6.58064	12.0645
	5.5	12			7.3871	12.1613
	5.8	12.3			4.35484	5.54839
	9				12.9677	5.90323
	11	17.5			7.25807	3.83871
	11.4	25			17.7097	12.6129
	11.6	25.6			9.12903	25.2903
	12.5	29.5			12.6774
	13	60			11.7419
	13.2				15.9032
	16				12.0968
	22				25.5484
	22				13.5807
					51.5484
					11.3871
Figure 10L
KIC AA Ctrl lipo			KIC 6-OHDA DxR lipo			KIC 6-OHDA Ctrl lipo
Animal number	Age of death (weeks)		Animal number	Age of death (weeks)		Animal number	Age of death (weeks)
1	9.42		1	7.56		1	6.84
2	7.28		2	9		2	7.14
3	7.42		3	10.28		3	6.42
4	6.7		4	8.28		4	6.84
5	9.42		5	8.56		5	7.28
6	7.7		6	8.28		6	8
7	9					7	6.28
8	7.42

## Sheet: Fisure S5
Figure S5G	Type	Dendrite length mean (mm)	Dendrite Length sum (mm)	Dentrite Straightness (mean)	Filament No. Dendrite Branch Pts	Filament No. Sholl Intersections	Axonal density (nm/mm3).	Branching (branch point/mm)	Volume of the ROI (mm3)	Volume of the cavities (mm3)	Volume of the ROI (mm3) - Volume of the cavities (mm3)	Volume of the BV (mm3)	BV Density	% Surface area coverage (primary surface=surface of filaments)	Number of disconnected Components	contact surface between axones and BV (mm2)	contact surface area (mm2)	Disconnected Components area (mean)	Contact fragmentation (contacts /mm2)	Contact density (contacts/mm3)	Contacts/Volume BV (contacts/mm3)	% Surface area coverage (primary surface=vascular surface)
mouse 1	CTRL	43.3928	7940.89	0.782254	80	5.02479	0.916962	10.0744	8660000	0	8660000	868000	0.100231	43.3	120	54008.1	52858.6	830	0.00227021	1.38568e-05	0.000138249	8.34
mouse 1	CTRL	41.8207	6440.38	0.81535	54	1.2	0.834246	8.3846	7720000	0	7720000	623000	0.0806995	39.4	118	38979.2	37940.8	617	0.00311011	1.5285e-05	0.000189406	8.58
mouse 1	CTRL	34.097	5046.36	0.820265	65	6.76336	0.824569	12.8806	6120000	0	6120000	682000	0.111438	50.3	65	70700	69966.9	1060	0.00092901	1.06209e-05	9.53079e-05	6.62
mouse 2	CTRL	41.2313	12658	0.76509	114	2.74336	0.801139	9.00616	15800000	0	15800000	2030000	0.128481	52.2	166	105000	103692	1148	0.00160089	1.05063e-05	8.17734e-05	5.84
mouse 2	CTRL	44.2243	22112.2	0.818262	216	9.68605	0.711003	9.76836	31100000	0	31100000	4020000	0.12926	52.3	316	235000	229351	1397	0.0013778	1.01608e-05	7.8607e-05	8.87
mouse 3	CTRL	57.4652	12929.7	0.760372	110	12.2085	0.695145	8.50754	18600000	0	18600000	2070000	0.11129	50.1	195	108000	106261	1022	0.00183511	1.04839e-05	9.42029e-05	5.91
mouse 3	CTRL	42.3836	5848.94	0.751967	68	9.57661	0.725675	11.626	8060000	0	8060000	1070000	0.132754	48.9	57	54300	53328.9	1748	0.00106884	7.07196e-06	5.3271e-05	9.7
mouse a	ASYMPTOMATIC	43.4904	5827.71	0.716	68	6.51429	0.416265	11.6684	14000000	0	14000000	1500000	0.107143	38.2	81	34400	34056.4	763	0.00237841	5.78571e-06	5.4e-05	3.38
mouse a	ASYMPTOMATIC	40.0454	18821.3	0.793585	230	17.1566	0.551944	12.2202	34100000	0	34100000	5010000	0.146921	44.8	285	152000	150216	975	0.00189726	8.35777e-06	5.68862e-05	4.59
mouse a	ASYMPTOMATIC	48.4598	21903.8	0.782236	217	18.93	0.490018	9.90696	44700000	0	44700000	4420000	0.0988814	38.7	384	114000	112187	547	0.00342286	8.5906e-06	8.68778e-05	2.92
mouse a	ASYMPTOMATIC	36.1555	4483.29	0.796277	48	5.9023	0.64047	10.7064	7000000	0	7000000	903000	0.129	48.3	70	35300	34693.4	900	0.00201768	1e-05	7.75194e-05	4.92
mouse b	ASYMPTOMATIC	36.3929	6004.83	0.788486	79	10.3165	1.01719	13.1561	5903340	0	5903340	1100000	0.186335	54.4	65	60500	59226	1700	0.00109749	1.10107e-05	5.90909e-05	8.31
mouse b	ASYMPTOMATIC	40.1003	2766.92	0.794757	36	7.00939	1.26343	13.0109	2190000	0	2190000	426000	0.194521	61.4	28	29700	29126	1872	0.00096134	1.27854e-05	6.57277e-05	7.28
mouse b	ASYMPTOMATIC	47.8568	5599.25	0.714469	55	7.99187	0.942635	9.82274	5940000	0	5940000	119000	0.0200337	28.3	100	27200	26684.5	490	0.0037475	1.6835e-05	0.000840336	3.8
mouse b	ASYMPTOMATIC	35.6717	4280.61	0.761347	48	3.85047	1.05956	11.2134	4040000	0	4040000	608000	0.150495	19.6	76	14114.2	13954.6	334	0.00544624	1.88119e-05	0.000125	4.12
mouse b	ASYMPTOMATIC	55.37	10188.1	0.728391	79	1.5375	0.828301	7.75414	12300000	0	12300000	1440000	0.117073	46.7	124	70400	69801.7	1012	0.00177646	1.00813e-05	8.61111e-05	6.21
mouse c	ASYMPTOMATIC	37.5263	6191.83	0.817856	82	11.3522	0.568058	13.2433	10900000	0	10900000	1520000	0.13945	44.3	126	38600	38066	544	0.00331004	1.15596e-05	8.28947e-05	2.88
mouse b	NF	28.6501	3409.36	0.761947	68	13.1172	3.15681	19.9451	1080000	0	1080000	90700	0.0839815	18.2	61	9183	8863.6	291	0.00688208	5.64815e-05	0.000672547	20.1
mouse b	NF	23.1038	6792.52	0.826598	144	2.58242	2.50646	21.1998	2710000	0	2710000	295000	0.108856	22.2	76	21500	21107	514	0.0036007	2.80443e-05	0.000257627	11.6
mouse c	NF	34.8724	8334.5	0.789619	121	13.566	2.39154	14.518	3810000	325000	3485000	400000	0.114778	18.7	180	24300	23593	256	0.00762938	5.16499e-05	0.00045	9.47
mouse c	ADM	32.4561	3115.79	0.762396	52	7.70526	2.66307	16.6892	1170000	0	1170000	165000	0.141026	29.2	63	14100	13760.2	407	0.00457842	5.38462e-05	0.000381818	11
mouse a	ADM	30.5306	4182.69	0.751424	68	13.735	2.39011	16.2575	1750000	0	1750000	182000	0.104	21	59	10600	10404.4	321	0.00567071	3.37143e-05	0.000324176	6.39
mouse b	ADM	21.4454	5854.58	0.851713	147	12.2489	3.40383	25.1085	2110000	390000	1720000	236000	0.137209	24.1	81	22100	21444.1	525	0.00377726	4.7093e-05	0.00034322	19.5
mouse b	ADM	20.3767	11003.4	0.844821	276	15.1439	8.99706	25.0832	1560000	337000	1223000	328000	0.268193	16.5	141	21900	21425	300	0.0065811	0.00011529	0.000429878	12.1
mouse d	ADM	32.1896	3154.58	0.800728	53	9.65644	2.28759	16.801	1390000	11000	1379000	245000	0.177665	36.7	65	16600	16230.5	462	0.00400481	4.71356e-05	0.000265306	8.78
mouse a	PanIN	28.4207	9833.58	0.807054	184	17.6131	2.25593	18.7114	4520000	161000	4359000	559000	0.12824	21.6	118	32269.8	31631.5	523	0.00373046	2.70704e-05	0.000211091	11.1
mouse a	PanIN	30.4497	6516.25	0.802793	108	11.4483	1.91036	16.5739	3680000	269000	3411000	435000	0.127529	25.2	106	24116.3	23695.8	425	0.00447337	3.10759e-05	0.000243678	9.03
mouse b	PanIN	36.3946	11973.8	0.796799	168	19.1761	2.03221	14.0306	6310000	418000	5892000	407000	0.0690767	11.1	153	16100	15545.3	198	0.00984222	2.59674e-05	0.000375921	5.59
mouse b	PanIN	22.9912	6598.47	0.855282	146	13.5647	1.92769	22.1263	3690000	267000	3423000	395000	0.115396	30.3	110	28112.3	27577.5	482	0.00398877	3.21356e-05	0.000278481	11.8
mouse c	PanIN	33.9701	13520.1	0.824954	205	24.4587	2.21496	15.1626	6210000	106000	6104000	710000	0.116317	20	163	36438.7	35895.3	391	0.00454098	2.67038e-05	0.000229577	6.87
mouse c	PanIN	27.8222	4201.15	0.796706	87	10.9029	3.49863	20.7086	1270000	69200	1200800	200000	0.166556	26.2	94	19560.3	18941.9	389	0.00496254	7.82811e-05	0.00047	20.2
mouse d	PanIN	41.902	9972.67	0.779034	126	15.3377	1.33058	12.6345	7890000	395000	7495000	864000	0.115277	13.2	196	18440.7	17855.5	178	0.010977	2.61508e-05	0.000226852	3.53
mouse d	PDAC	31.5403	8578.97	0.81013	141	10.9055	1.64222	16.4355	5440000	216000	5224000	629000	0.120406	20.6	137	34400	33684	455	0.00406721	2.62251e-05	0.000217806	11.9
mouse a	PDAC	29.3036	16410	0.823273	298	23.3743	1.88903	18.1597	9160000	473000	8687000	1340000	0.154253	10.5	267	80200	78083.2	573	0.00341943	3.07356e-05	0.000199254	10.9
mouse a	PDAC	33.4695	9940.44	0.775608	139	20.0783	2.08177	13.9833	5060000	285000	4775000	306000	0.0640838	12	123	19490.3	18938.7	307	0.00649464	2.57592e-05	0.000401961	12
mouse b	PDAC	34.7738	26115.1	0.816885	384	22.1149	1.74217	14.7041	16700000	1710000	14990000	962000	0.0641761	12.5	358	73700	70938.1	420	0.00504666	2.38826e-05	0.000372141	23.4
mouse c	PDAC	23.7269	15375	0.846032	344	34.1867	3.17272	22.374	4960000	114000	4846000	455000	0.0938919	13.8	237	31700	30773.8	251	0.00770137	4.89063e-05	0.000520879	13.1
mouse b	PDAC	35.5952	17050.1	0.819911	262	29.9065	1.03334	15.3665	17500000	1000000	16500000	1290000	0.0781818	15.1	242	45900	44678.2	358	0.00541652	1.46667e-05	0.000187597	7.89
mouse a	PDAC	42.3268	9650.5	0.804679	129	18.8299	1.25986	13.3672	8210000	550000	7660000	858000	0.11201	24.3	178	35900	35034.2	380	0.00508076	2.32376e-05	0.000207459	6.68
mouse a	PDAC	40.1425	11440.6	0.819758	158	14.0622	1.41068	13.8105	9400000	1290000	8110000	985000	0.121455	24.2	209	57932.1	56376.7	540	0.0037072	2.57707e-05	0.000212183	14

## Sheet: FigureS7
Figure S7E			Figure S7F			Figure S7G			Figure S7H			Figure S7I			Figure S7J
TH density			TH density			VAChT density			VAChT density			PECAM density			PECAM density
KIC AA	KIC 6-OHDA		KIC AA	KIC 6-OHDA		KIC AA	KIC 6-OHDA		KIC AA	KIC 6-OHDA		KIC AA	KIC 6-OHDA		KIC AA	KIC 6-OHDA
1.69146	0.310553		1.11021	0.0137402		1.77061	0.494624		0.91956	0.940659		1.66115	0.770705		0.650255	1.20434
1.26332	0.241206		1.38776	0.0316024		1.4552	0.494624		1.1956	1.00571		1.45694	0.36271		0.606855	1.29385
1.31457	0.0542714		1.15555	0.0164882		1.82079	1.20669		1.72132	1.00923		0.993207	1.04851		0.473204	1.28078
1.61909	0.102513		1.88378	0.0261064		1.85902	0.482676		1.14989	0.875604		0.920491	0.982757		0.535098	1.59691
1.04623	0.319598		0.829908	0.0164882		0.994026	1.62963		1.0356	0.506374		0.990159	1.91109		0.363719	1.69259
1.37487	0.319598		1.24624	0.0151142		1.22581	1.35484		1.37319	1.11472		1.12166	0.849517		1.39791	1.71552
1.13065	0.322613		0.58808	0.0151142		1.07049	0.893668		0.712088	0.747253		0.981451	1.01759		0.764672	1.10299
0.681407	0.268342		0.880746	0.0178622		1.1135	1.06571		0.705055	1.10418		0.411913	1.57929		0.994986	1.08474
1.1005	0.192965		0.856014	0.00824412		0.941458	0.64994		1.18857	1.04791		0.762431	1.74301		0.678859	1.24947
0.717588	0.0301508		0.643041	0.0123662		0.681004	1.2043		0.872088	1.12		1.31238	1.39119		0.84654	1.05984
0.741708	0.147739		1.05937	0.00412206		1.33094	0.616487		0.803516	1.75648		1.15431	0.893495		0.616719	1.34095
1.12764	0.0241206		0.839526	0.00549608		1.34767	0.805257		0.636483	0.998681		1.98511	0.940956		0.839388	1.0194
1.26332	0.186935		0.935707	0.0151142		0.389486	1.62007		1.28	0.873846		0.0940521	1.20439		0.726451	0.63472
0.880402	0.0542714		0.932959	0.647163		1.49343	0.413381		1.22725	0.622418		1.86101	0.751546		1.04874	1.41838
0.967839	0.039196		1.90439	0.482281		1.28554	0.845878		1.27824	0.886154		1.24358	0.882174		1.2253	0.787605
1.13367	0.0753769		0.379229	0.00274804		0.281959	0.762246		1.14637	0.638242		0.83297	1.23356		0.610801	0.854677
0.874372	0.105528		1.34929	0.00274804		0.924731	0.728793		0.499341	0.629451		0.82731	1.34068		1.85139	1.04874
0.726633	0.440201		0.634797	0.00274804		0.800478	0.795699		0.975824	0.532747		0.805974	0.71018		1.14023	1.34613
0.723618	0.0301508		0.978302	0.00137402		0.27957	0.659498		1.06022	0.545055		0.770705	0.805103		1.40087	0.801907
0.603015	0.268342		1.42761	0.00274804		0.654719	1.22581		1.41363	0.690989		0.78638	1.00932		1.63982	1.16858
0.838191	0		0.491899	0.0288544		0.628435	0.566308		0.807033	0.903736		0.788992	0.96055		1.34342	0.903255
0.726633	0.18995		0.791435	0.00549608		0.903226	0.702509		0.606593	0.613626		0.6797	1.6716		1.68938	1.40013
0.780905	0.301507		0.961814	0.163286		0.626045	0.757467		0.74022	0.972973		0.723243	0.83776		1.4243	1.09923
1.15779	0.00904523		0.732352	0.0306162		1.04899	0.979689		0.652308	1.01966		0.972742	1.04023		1.1311	1.17004
1.03116	0.00603015		0.918485	0.079602		1.83752	0.647551		0.823096	1.19656		1.25141	1.02673		0.95761	0.66828
1.39297	0.310553		0.693966	0.212272		0.953405	1.01792		1.29484	0.70516		1.43255	0.938779		0.774497	0.630109
0.868342	0.0120603		0.924608	0.0163286		0.618877	0.953405		1.08108	0.820639		0.89872	0.905251		1.05332	0.808796
0.639196	0.0180905		1.10626	0.079602		0.551971	1.03226		0.452089	0.796069		0.612209	0.966646		1.16451	1.0074
0.663317	0.0512563		0.806225	0.0816431		0.387097	0.767025		1	1.10811		0.668815	1.04938		1.00297	0.615725
0.919598	0.0753769		1.51652	0.563337		0.724014	0.800478		1.51351	0.751843		0.998432	1.30323		1.41788	0.877394
1.11021	0.131906		0.98584	0.0591912		0.91956	1.23956		0.805897	0.970516		0.650255	1.12617		1.88867	0.924971
1.38776	0.0975554		0.808266	0.026534		1.1956	0.924835		1.0344	0.751843		0.606855	0.521782		1.16728	0.876841
1.15555	0.0893113		0.718459	0.0469448		1.72132	1.05495		1.06634	0.673219		0.473204	0.63398		0.834244	0.566489
1.88378	0.309154		0.769486	0.302079		1.14989	1.19033		1.09582	0.70516		0.535098	0.638912		0.980292	0.728027
0.829908	0.0068701		0.740911	0.43679		1.0356	1.08308		0.68059	0.968059		0.363719	0.708943		0.59415	1.10753
1.24624	0.42732		0.8348	0.665391		1.37319	1.13231		0.633907	0.896806		1.39791	0.884761		0.679898	0.762326
0.58808	0.582584		1.31854			0.712088	1.08835		1.00491			0.764672	0.373089		1.01791
0.880746	0.0288544		0.92869			0.705055	1.40484		0.85258			0.994986	1.14047		0.65445
0.856014	0.0563348		1.62266			1.18857	1.08308		1.5086			0.678859	0.690942		0.900076
0.643041	0.0109922		1.30629			0.872088	0.928352		1.15233			0.84654	1.3518		0.912247
1.05937	0.295414					0.803516	0.865055					0.616719	0.658885
0.839526	0.00549608					0.636483	0.654066					0.839388	0.618938
0.935707	0.0934333					1.28	1.54725					0.726451	0.537317
0.932959	0.0425946					1.22725	1.0356					1.04874	1.26475
1.90439	0.108548					1.27824	0.636483					1.2253	0.525481
0.379229	0.151142					1.14637	0.979341					0.610801	0.684284
1.34929	0.298162					0.499341	1.73187					1.85139	0.543975
0.634797	0.0741971					0.975824	0.757802					1.14023	1.08178
0.978302	0.0206103					1.06022	0.866813					1.40087	0.704258
1.42761	0.755711					1.41363	0.817582					1.63982	1.99392
0.491899	0.0412206					0.807033	1.1956					1.34342	1.61984
0.791435	0.217095					0.606593	1.23077					1.68938	1.98948
0.961814						0.74022						1.4243
0.732352						0.652308						1.1311
Figure S7L
KIC Sham			KIC 6-SympX			Ctrl 6-SympX
Animal number	Age of death (weeks)		Animal number	Age of death (weeks)		Animal number	Age of death (weeks)
1	9		1	8		1	>20
2	8.84		2	7.28		2	>20
3	10.14		3	9.42		3	>20
4	12		4	8.28		4	>20
5	9.84		5	7.56		5	>20
6	8.84		6	8.28		6	>20
7	8.84					7	>20
8	9					8	>20
9	9.28
Figure S7Q
	mice with liver metastasis	mice without liver metastasis
KIC sham	2	7
	mice with liver metastasis	mice without liver metastasis
KIC SympX	4	2
FigureS7R
	mice with carcinomatosis	mice without carcinomatosis
KIC sham	2	7
	mice with liver metastasis	mice without liver metastasis
KIC SympX	4	2

[truncated: 2 more sheets: Figure S8, FigureS10]
